# Supplementary material for: HuCoPIA: An Atlas of Human vs. SARS-CoV-2 Interactome and the Comparative Analysis with Other Coronaviridae Family Viruses
Source: Viruses. 2023 Feb 10;15(2):492. doi: 10.3390/v15020492 (PMC9962590; doi:10.3390/v15020492)
Supplement: Supplementary file 1 [file viruses-15-00492-s001.zip]

Archive with 3 entries (3 files):
- viruses-2051540-supplementary-TableS1.xlsx
- viruses-2051540-supplementary-TableS2.xlsx
- viruses-2051540-supplementary-TableS3.xlsx
