# Supplementary material for: HuCoPIA: An Atlas of Human vs. SARS-CoV-2 Interactome and the Comparative Analysis with Other Coronaviridae Family Viruses
Source: Viruses. 2023 Feb 10;15(2):492. doi: 10.3390/v15020492 (PMC9962590; doi:10.3390/v15020492)
Supplement: Supplementary file 1 [file viruses-15-00492-s001.zip › viruses-2051540-supplementary-TableS1.xlsx]

## Sheet: SARS-CoV-2_HighConfidence
Pathogen_Protein	Pathogen_Isolate	Host_Protein	Host_Gene	Confidence	Category
E		O00203
E		O60885
E		P25440
E		Q6UX04
E		Q86VM9
E		Q8IWA5
M	reference	O75439	MPPB	0.985120198	Interolog
M	china	O75439	MPPB	0.985120198	Interolog
M	reference	O95070	YIF1A	0.856000835	Interolog
M	china	O95070	YIF1A	0.856000835	Interolog
M	reference	P05026	AT1B1	0.817625601	Interolog
M	china	P05026	AT1B1	0.817625601	Interolog
M	reference	P11310	ACADM	0.724348569	Interolog
M	china	P11310	ACADM	0.724348569	Interolog
M	reference	P13804	ETFA	0.718398295	Interolog
M	china	P13804	ETFA	0.718398295	Interolog
M	reference	P27105	STOM	0.752971772	Interolog
M	china	P27105	STOM	0.752971772	Interolog
M	reference	P38435	VKGC	0.789966998	Interolog
M	china	P38435	VKGC	0.789966998	Interolog
M	reference	P38606	VATA	0.794938493	Interolog
M	china	P38606	VATA	0.794938493	Interolog
M	reference	P48556	PSMD8	0.881424779	Interolog
M	china	P48556	PSMD8	0.881424779	Interolog
M	reference	Q00765	REEP5	0.913088507	Interolog
M	china	Q00765	REEP5	0.913088507	Interolog
M	reference	Q10713	MPPA	0.991059815	Interolog
M	china	Q10713	MPPA	0.991059815	Interolog
M	reference	Q4KMQ2	ANO6	0.993904419	Interolog
M	china	Q4KMQ2	ANO6	0.993904419	Interolog
M	reference	Q5JRX3	PREP	0.952308232	Interolog
M	china	Q5JRX3	PREP	0.952308232	Interolog
M	reference	Q6PML9	ZNT9	0.886323242	Interolog
M	china	Q6PML9	ZNT9	0.886323242	Interolog
M	reference	Q7L8L6	FAKD5	0.758365887	Interolog
M	china	Q7L8L6	FAKD5	0.758365887	Interolog
M	reference	Q8NEW0	ZNT7	0.766972437	Interolog
M	china	Q8NEW0	ZNT7	0.766972437	Interolog
M	reference	Q96CW5	GCP3	0.753607002	Interolog
M	china	Q96CW5	GCP3	0.753607002	Interolog
M	reference	Q96D53	COQ8B	0.80074032	Interolog
M	china	Q96D53	COQ8B	0.80074032	Interolog
M	reference	Q96ER3	SAAL1	0.769472929	Interolog
M	china	Q96ER3	SAAL1	0.769472929	Interolog
M	reference	Q96HR9	REEP6	0.913088507	Interolog
M	china	Q96HR9	REEP6	0.913088507	Interolog
M	reference	Q96HW7	INT4	0.943304706	Interolog
M	china	Q96HW7	INT4	0.943304706	Interolog
M	reference	Q9BQT8	ODC	0.880779937	Interolog
M	china	Q9BQT8	ODC	0.880779937	Interolog
M	reference	Q9BSJ2	GCP2	0.83958055	Interolog
M	china	Q9BSJ2	GCP2	0.83958055	Interolog
M	reference	Q9BW92	SYTM	0.758110505	Interolog
M	china	Q9BW92	SYTM	0.758110505	Interolog
M	reference	Q9NQC3	RTN4	0.873826097	Interolog
M	china	Q9NQC3	RTN4	0.873826097	Interolog
M	reference	Q9UBU6	FA8A1	0.80448832	Interolog
M	china	Q9UBU6	FA8A1	0.80448832	Interolog
M	reference	Q9UDR5	AASS	0.765109504	Interolog
M	china	Q9UDR5	AASS	0.765109504	Interolog
M	reference	Q9ULX6	AKP8L	0.751981385	Interolog
M	china	Q9ULX6	AKP8L	0.751981385	Interolog
M	reference	Q9Y312	AAR2	0.801486724	Interolog
M	china	Q9Y312	AAR2	0.801486724	Interolog
M	reference	Q9Y6E2	5MP1	0.756364362	Interolog
M	china	Q9Y6E2	5MP1	0.756364362	Interolog
N	reference	O43818	U3IP2	0.861168798	Interolog
N	s.korea	O43818	U3IP2	0.861168798	Interolog
N	spain	O43818	U3IP2	0.861168798	Interolog
N	reference	P11940	PABP1	0.736635929	Interolog
N	s.korea	P11940	PABP1	0.736635929	Interolog
N	spain	P11940	PABP1	0.736635929	Interolog
N	reference	P19784	CSK22	-	Interolog
N	s.korea	P19784	CSK22	-	Interolog
N	spain	P19784	CSK22	-	Interolog
N	reference	P67870	CSK2B	0.803607895	Interolog
N	s.korea	P67870	CSK2B	0.803607895	Interolog
N	spain	P67870	CSK2B	0.803607895	Interolog
N	reference	Q13283	G3BP1	-	Interolog
N	s.korea	Q13283	G3BP1	-	Interolog
N	spain	Q13283	G3BP1	-	Interolog
N	reference	Q13310	PABP4	0.736635929	Interolog
N	s.korea	Q13310	PABP4	0.736635929	Interolog
N	spain	Q13310	PABP4	0.736635929	Interolog
N	reference	Q6PKG0	LARP1	0.73787466	Interolog
N	s.korea	Q6PKG0	LARP1	0.73787466	Interolog
N	spain	Q6PKG0	LARP1	0.73787466	Interolog
N	reference	Q8NCA5	FA98A	0.921076719	Interolog
N	s.korea	Q8NCA5	FA98A	0.921076719	Interolog
N	spain	Q8NCA5	FA98A	0.921076719	Interolog
N	reference	Q8TAD8	SNIP1	0.818230245	Interolog
N	s.korea	Q8TAD8	SNIP1	0.818230245	Interolog
N	spain	Q8TAD8	SNIP1	0.818230245	Interolog
N	reference	Q92900	RENT1	0.753067271	Interolog
N	s.korea	Q92900	RENT1	0.753067271	Interolog
N	spain	Q92900	RENT1	0.753067271	Interolog
N	reference	Q9HCE1	MOV10	-	Interolog
N	s.korea	Q9HCE1	MOV10	-	Interolog
N	spain	Q9HCE1	MOV10	-	Interolog
N	reference	Q9UN86	G3BP2	-	Interolog
N	s.korea	Q9UN86	G3BP2	-	Interolog
N	spain	Q9UN86	G3BP2	-	Interolog
N	reference	Q9NR30	DDX21	-	Interolog
N	s.korea	Q9NR30	DDX21	-	Interolog
N	spain	Q9NR30	DDX21	-	Interolog
N	reference	Q9NW13	RBM28	0.628043125	Consensus
N	s.korea	Q9NW13	RBM28	0.628043125	Consensus
N	spain	Q9NW13	RBM28	0.628043125	Consensus
N	reference	Q9Y3U8	RL36	0.631167513	Interolog
N	s.korea	Q9Y3U8	RL36	0.631167513	Interolog
N	spain	Q9Y3U8	RL36	0.631167513	Interolog
spike	reference	Q7Z5G4	GOGA7	0.978892719	Interolog
spike	spain	Q7Z5G4	GOGA7	0.978892719	Interolog
spike	usa-ut	Q7Z5G4	GOGA7	0.978892719	Interolog
spike	reference	Q9C0B5	ZDHC5	0.982389013	Interolog
spike	spain	Q9C0B5	ZDHC5	0.982389013	Interolog
spike	usa-ut	Q9C0B5	ZDHC5	0.982389013	Interolog
nsp1	reference	P09884	DPOLA	0.981264591	Interolog
nsp1	reference	P49642	PRI1	0.981268688	Interolog
nsp1	reference	P49643	PRI2	0.993975192	Interolog
nsp1	reference	Q14181	DPOA2	0.943678488	Interolog
nsp1	reference	Q8NBJ5	GT251	0.794123974	Interolog
nsp1	reference	Q99959	PKP2	0.964585351	Interolog
nsp10	reference	O94973	AP2A2	0.99112813	Interolog
nsp10	reference	P55789	ALR	0.965372815	Interolog
nsp10	reference	Q969X5	ERGI1	0.912239515	Interolog
nsp10	reference	Q96CW1	AP2M1	-	Interolog
nsp10	reference	Q9HAV7	GRPE1	0.986587081	Interolog
nsp11		O75347
nsp12	china	A3KN83	SBNO1	0.969888009	Interolog
nsp12	iran	A3KN83	SBNO1	0.969888009	Interolog
nsp12	china	O14874	BCKD	0.98581764	Interolog
nsp12	iran	O14874	BCKD	0.98581764	Interolog
nsp12	china	O43823	AKAP8	0.717059992	Interolog
nsp12	iran	O43823	AKAP8	0.717059992	Interolog
nsp12	china	O75592	MYCB2	0.987452704	Interolog
nsp12	iran	O75592	MYCB2	0.987452704	Interolog
nsp12	china	O95391	SLU7	0.989493635	Interolog
nsp12	iran	O95391	SLU7	0.989493635	Interolog
nsp12	china	Q13546	RIPK1	0.9818645	Interolog
nsp12	iran	Q13546	RIPK1	0.9818645	Interolog
nsp12	china	Q14157	UBP2L	0.791211852	Interolog
nsp12	iran	Q14157	UBP2L	0.791211852	Interolog
nsp12	china	Q2T9J0	TYSD1	0.993449369	Interolog
nsp12	iran	Q2T9J0	TYSD1	0.993449369	Interolog
nsp12	china	Q5EBL8	PDZ11	0.961171536	Interolog
nsp12	iran	Q5EBL8	PDZ11	0.961171536	Interolog
nsp12	china	Q5JSZ5	PRC2B	0.843969576	Interolog
nsp12	iran	Q5JSZ5	PRC2B	0.843969576	Interolog
nsp12	china	Q5T6F2	UBAP2	0.791211852	Interolog
nsp12	iran	Q5T6F2	UBAP2	0.791211852	Interolog
nsp12	china	Q5VUA4	ZN318	0.993695111	Interolog
nsp12	iran	Q5VUA4	ZN318	0.993695111	Interolog
nsp12	china	Q6UUV7	CRTC3	0.991104307	Interolog
nsp12	iran	Q6UUV7	CRTC3	0.991104307	Interolog
nsp12	china	Q70EL1	UBP54	0.980964951	Interolog
nsp12	iran	Q70EL1	UBP54	0.980964951	Interolog
nsp12	china	Q8IWR0	Z3H7A	0.980817495	Interolog
nsp12	iran	Q8IWR0	Z3H7A	0.980817495	Interolog
nsp12	china	Q92615	LAR4B	0.983254345	Interolog
nsp12	iran	Q92615	LAR4B	0.983254345	Interolog
nsp12	china	Q96IZ5	RBM41	0.96685652	Interolog
nsp12	iran	Q96IZ5	RBM41	0.96685652	Interolog
nsp12	china	Q99081	HTF4	0.992827377	Interolog
nsp12	iran	Q99081	HTF4	0.992827377	Interolog
nsp12	china	Q9H2H8	PPIL3	0.986726338	Interolog
nsp12	iran	Q9H2H8	PPIL3	0.986726338	Interolog
nsp12	china	Q9HAU0	PKHA5	0.990541089	Interolog
nsp12	iran	Q9HAU0	PKHA5	0.990541089	Interolog
nsp13	reference	A7MCY6	TBKB1	0.985289524	Interolog
nsp13	iran	A7MCY6	TBKB1	0.985289524	Interolog
nsp13	reference	O14578	CTRO	0.887314876	Interolog
nsp13	iran	O14578	CTRO	0.887314876	Interolog
nsp13		O75506
nsp13	reference	O95613	PCNT	0.971855938	Interolog
nsp13	iran	O95613	PCNT	0.971855938	Interolog
nsp13	reference	O95684	CEP43	0.981570359	Interolog
nsp13	iran	O95684	CEP43	0.981570359	Interolog
nsp13	reference	P13861	KAP2	0.897857211	Interolog
nsp13	iran	P13861	KAP2	0.897857211	Interolog
nsp13	reference	P17612	KAPCA	0.880321174	Interolog
nsp13	iran	P17612	KAPCA	0.880321174	Interolog
nsp13	reference	P31323	KAP3	0.897857211	Interolog
nsp13	iran	P31323	KAP3	0.897857211	Interolog
nsp13	reference	P35241	RADI	-	Interolog
nsp13	iran	P35241	RADI	-	Interolog
nsp13	reference	P49454	CENPF	0.873840643	Interolog
nsp13	iran	P49454	CENPF	0.873840643	Interolog
nsp13	reference	Q04724	TLE1	0.96917283	Interolog
nsp13	iran	Q04724	TLE1	0.96917283	Interolog
nsp13	reference	Q04726	TLE3	0.96917283	Interolog
nsp13	iran	Q04726	TLE3	0.96917283	Interolog
nsp13	reference	Q08117	TLE5	0.96917283	Interolog
nsp13	iran	Q08117	TLE5	0.96917283	Interolog
nsp13	reference	Q08378	GOGA3	0.928738823	Interolog
nsp13	iran	Q08378	GOGA3	0.928738823	Interolog
nsp13	reference	Q08379	GOGA2	0.952311087	Interolog
nsp13	iran	Q08379	GOGA2	0.952311087	Interolog
nsp13	reference	Q14789	GOGB1	0.985604541	Interolog
nsp13	iran	Q14789	GOGB1	0.985604541	Interolog
nsp13	reference	Q4V328	GRAP1	0.989815969	Interolog
nsp13	iran	Q4V328	GRAP1	0.989815969	Interolog
nsp13	reference	Q5VT06	CE350	0.86755993	Interolog
nsp13	iran	Q5VT06	CE350	0.86755993	Interolog
nsp13	reference	Q5VU43	MYOME	0.979124391	Interolog
nsp13	iran	Q5VU43	MYOME	0.979124391	Interolog
nsp13	reference	Q66GS9	CP135	0.975292134	Interolog
nsp13	iran	Q66GS9	CP135	0.975292134	Interolog
nsp13	reference	Q76N32	CEP68	0.879704216	Interolog
nsp13	iran	Q76N32	CEP68	0.879704216	Interolog
nsp13	reference	Q7Z7A1	CNTRL	0.989917408	Interolog
nsp13	iran	Q7Z7A1	CNTRL	0.989917408	Interolog
nsp13	reference	Q8IUD2	RB6I2	0.990718127	Interolog
nsp13	iran	Q8IUD2	RB6I2	0.990718127	Interolog
nsp13	reference	Q8IWJ2	GCC2	0.987387119	Interolog
nsp13	iran	Q8IWJ2	GCC2	0.987387119	Interolog
nsp13	reference	Q8N3C7	CLIP4	0.966944672	Interolog
nsp13	iran	Q8N3C7	CLIP4	0.966944672	Interolog
nsp13	reference	Q8N4C6	NIN	0.991583194	Interolog
nsp13	iran	Q8N4C6	NIN	0.991583194	Interolog
nsp13	reference	Q8N8E3	CE112	0.964318835	Interolog
nsp13	iran	Q8N8E3	CE112	0.964318835	Interolog
nsp13	reference	Q8TD10	MIPO1	0.98176996	Interolog
nsp13	iran	Q8TD10	MIPO1	0.98176996	Interolog
nsp13	reference	Q92995	UBP13	0.987514452	Interolog
nsp13	iran	Q92995	UBP13	0.987514452	Interolog
nsp13	reference	Q96CN9	GCC1	0.873361571	Interolog
nsp13	iran	Q96CN9	GCC1	0.873361571	Interolog
nsp13	reference	Q96N16	JKIP1	0.987966991	Interolog
nsp13	iran	Q96N16	JKIP1	0.987966991	Interolog
nsp13	reference	Q96SN8	CK5P2	0.939307247	Interolog
nsp13	iran	Q96SN8	CK5P2	0.939307247	Interolog
nsp13	reference	Q99996	AKAP9	0.990813809	Interolog
nsp13	iran	Q99996	AKAP9	0.990813809	Interolog
nsp13	reference	Q9BQQ3	GORS1	0.986870312	Interolog
nsp13	iran	Q9BQQ3	GORS1	0.986870312	Interolog
nsp13	reference	Q9BQS8	FYCO1	0.733173301	Interolog
nsp13	iran	Q9BQS8	FYCO1	0.733173301	Interolog
nsp13	reference	Q9BV19	CA050	0.932056845	Interolog
nsp13	iran	Q9BV19	CA050	0.932056845	Interolog
nsp13	reference	Q9BV73	CP250	0.990717833	Interolog
nsp13	iran	Q9BV73	CP250	0.990717833	Interolog
nsp13	reference	Q9UHD2	TBK1	0.993970596	Consensus
nsp13	iran	Q9UHD2	TBK1	0.993970596	Consensus
nsp13	reference	Q9UJC3	HOOK1	0.994048081	Consensus
nsp13	iran	Q9UJC3	HOOK1	0.994048081	Consensus
nsp13	reference	Q9Y2I6	NINL	0.987790569	Interolog
nsp13	iran	Q9Y2I6	NINL	0.987790569	Interolog
nsp14	reference	P06280	AGAL	0.841137578	Interolog
nsp14	iran	P06280	AGAL	0.841137578	Interolog
nsp14	usa-ut	P06280	AGAL	0.841137578	Interolog
nsp14	reference	P12268	IMDH2	-	Interolog
nsp14	iran	P12268	IMDH2	-	Interolog
nsp14	usa-ut	P12268	IMDH2	-	Interolog
nsp14	reference	Q9NXA8	SIR5	0.99363281	Interolog
nsp14	iran	Q9NXA8	SIR5	0.99363281	Interolog
nsp14	usa-ut	Q9NXA8	SIR5	0.99363281	Interolog
nsp15	reference	P61970	NTF2	0.987886	Interolog
nsp15	iran	P61970	NTF2	0.987886	Interolog
nsp15	reference	P62330	ARF6	0.988131492	Interolog
nsp15	iran	P62330	ARF6	0.988131492	Interolog
nsp15	reference	Q9H4P4	RNF41	0.993560817	Interolog
nsp15	iran	Q9H4P4	RNF41	0.993560817	Interolog
nsp16	reference	O14972	VP26C	0.98967231	Interolog
nsp16	reference	O43933	PEX1	0.99303878	Interolog
nsp16	reference	O60826	CCD22	-	Interolog
nsp16	reference	O75382	TRIM3	-	Interolog
nsp16	reference	O75564	JERKY	0.35	Interolog
nsp16	reference	O75665	OFD1	8.33	Interolog
nsp16	reference	O95714	HERC2	0.87211754	Interolog
nsp16	reference	O95754	SEM4F	0.99080471	Interolog
nsp16	reference	P28838	AMPL	78.34	Interolog
nsp16	reference	P51530	DNA2	-	Interolog
nsp16	reference	Q05086	UBE3A	0.99320573	Interolog
nsp16	reference	Q12923	PTN13	-	Interolog
nsp16	reference	Q13043	STK4	0.93689591	Interolog
nsp16	reference	Q13049	TRI32	0.98885392	Interolog
nsp16	reference	Q13188	STK3	0.93689591	Interolog
nsp16	reference	Q15345	LRC41	0.98840142	Interolog
nsp16	reference	Q53EZ4	CEP55	-	Interolog
nsp16	reference	Q567U6	CCD93	-	Interolog
nsp16	reference	Q5SVZ6	ZMYM1	-	Interolog
nsp16	reference	Q5SZL2	CE85L	0.9934961	Interolog
nsp16	reference	Q5VUJ6	LRCH2	-	Interolog
nsp16	reference	Q63ZY3	KANK2	-	Interolog
nsp16	reference	Q6GYQ0	RGPA1	6.78	Interolog
nsp16	reference	Q6IEG0	SNR48	0.78709067	Interolog
nsp16	reference	Q6ZU80	CE128	0.89309191	Interolog
nsp16	reference	Q6ZWJ1	STXB4	-	Interolog
nsp16	reference	Q70EL1	UBP54	0.980964951	Interolog
nsp16	reference	Q7Z3J2	VP35L	0.99120106	Interolog
nsp16	reference	Q7Z4G1	COMD6	0.9939769	Interolog
nsp16	reference	Q86SQ0	PHLB2	24.15	Interolog
nsp16	reference	Q86W92	LIPB1	0.96836081	Interolog
nsp16	reference	Q86X10	RLGPB	-	Interolog
nsp16	reference	Q8IUD2	RB6I2	0.990718127	Interolog
nsp16	reference	Q8N668	COMD1	0.96131373	Interolog
nsp16	reference	Q8TEM1	PO210	0.710174697	Interolog
nsp16	reference	Q96HP0	DOCK6	8.242973752	Interolog
nsp16	reference	Q96II8	LRCH3	0.93763489	Interolog
nsp16	reference	Q9BVQ7	SPA5L	-	Interolog
nsp16	reference	Q9GZQ3	COMD5	0.9929945	Interolog
nsp16	reference	Q9H000	MKRN2	-	Interolog
nsp16	reference	Q9H0H0	INT2	17.38	Interolog
nsp16	reference	Q9H4B6	SAV1	0.86961014	Interolog
nsp16	reference	Q9NVH2	INT7	2.39	Interolog
nsp16	reference	Q9NX08	COMD8	0.93698569	Interolog
nsp16	reference	Q9P000	COMD9	0.9836652	Interolog
nsp16	reference	Q9P2D0	IBTK	14.18	Interolog
nsp16	reference	Q9P2S5	WRP73	-	Interolog
nsp16	reference	Q9UBI1	COMD3	-	Interolog
nsp16	reference	Q9UHD2	TBK1	0.993970596	Interolog
nsp16	reference	Q9UHP3	UBP25	12.73	Interolog
nsp16	reference	Q9UKF6	CPSF3	-	Interolog
nsp16	reference	Q9UN81	LORF1	0.35	Interolog
nsp16	reference	Q9Y2D8	ADIP	5.01	Interolog
nsp16	reference	Q9Y2K2	SIK3	0.97725652	Interolog
nsp16	reference	Q9Y6G5	COMDA	0.99240832	Interolog
nsp16	reference	A7MCY6	TBKB1	0.985289524	Interolog
nsp16	reference	Q96LT9	RNPC3	0.61712405	Interolog
nsp2	reference	O14975	S27A2	0.915803486	Interolog
nsp2	reference	O60573	IF4E2	0.806833749	Interolog
nsp2	reference	P16435	NCPR	0.710961769	Interolog
nsp2	reference	P52306	GDS1	0.991635744	Interolog
nsp2	reference	Q2M389	WASC4	0.972115182	Interolog
nsp2	reference	Q5T1M5	FKB15	0.988056696	Interolog
nsp2	reference	Q6Y7W6	GGYF2	0.767224555	Interolog
nsp4	reference	P14735	IDE	0.918031442	Interolog
nsp4	reference	P62072	TIM10	0.961471982	Interolog
nsp4	reference	Q2TAA5	ALG11	0.72745605	Interolog
nsp4	reference	Q8TEM1	PO210	0.710174697	Interolog
nsp4	reference	Q9BSF4	TIM29	0.986980311	Interolog
nsp4	reference	Q9NVH1	DJC11	0.726866873	Interolog
nsp4	reference	Q9Y5J6	T10B	0.985104055	Interolog
nsp4	reference	Q9Y5J7	TIM9	0.913806284	Interolog
nsp5	reference	Q92769	HDAC2	0.993708403	Interolog
nsp5	vietnam	Q92769	HDAC2	0.993708403	Interolog
nsp5	reference	P07203	GPX1	0.97684084	Interolog
nsp5	vietnam	P07203	GPX1	0.97684084	Interolog
nsp5	reference	Q9NXH9	TRM1	0.984315505	Interolog
nsp5	vietnam	Q9NXH9	TRM1	0.984315505	Interolog
nsp6	reference	O75964	ATP5L	0.717265558	Interolog
nsp6	brazil	O75964	ATP5L	0.717265558	Interolog
nsp6	reference	Q15904	VAS1	0.989106922	Interolog
nsp6	brazil	Q15904	VAS1	0.989106922	Interolog
nsp6	reference	Q99720	SGMR1	0.842213253	Interolog
nsp6	brazil	Q99720	SGMR1	0.842213253	Interolog
nsp6	reference	Q9H7F0	AT133	0.805525853	Interolog
nsp6	brazil	Q9H7F0	AT133	0.805525853	Interolog
nsp7		O00116
nsp7		O43169
nsp7		O95573
nsp7		P00387
nsp7		P11233
nsp7		P21964
nsp7		P51148
nsp7		P51149
nsp7		P61006
nsp7		P61019
nsp7		P61026
nsp7		P61106
nsp7		P61586
nsp7		P62820
nsp7		P62873
nsp7		P63218
nsp7		Q12907
nsp7		Q13724
nsp7		Q5JTV8
nsp7		Q5VT66
nsp7		Q6ZRP7
nsp7		Q7LGA3
nsp7		Q8N183
nsp7		Q8NBX0
nsp7		Q8WTV0
nsp7		Q8WUY8
nsp7		Q8WVC6
nsp7		Q96A26
nsp7		Q96DA6
nsp7		Q9BQE4
nsp7		Q9H7Z7
nsp7		Q9NP72
nsp8	reference	O00566	MPP10	0.728559172	Interolog
nsp8	reference	O76094	SRP72	0.739540656	Interolog
nsp8	reference	O95260	ATE1	0.804292637	Interolog
nsp8	reference	O96028	NSD2	0.864651959	Interolog
nsp8	reference	P09132	SRP19	0.832502372	Interolog
nsp8	reference	P61011	SRP54	0.755584148	Interolog
nsp8	reference	P82663	RT25	0.826437119	Interolog
nsp8	reference	Q13206	DDX10	0.755753594	Interolog
nsp8	reference	Q4G0J3	LARP7	0.812479682	Interolog
nsp8	reference	Q7L2J0	MEPCE	0.790978117	Interolog
nsp8	reference	Q8NEJ9	NGDN	0.71407894	Interolog
nsp8	reference	Q96B26	EXOS8	0.990898225	Interolog
nsp8	reference	Q96I59	SYNM	0.78185035	Interolog
nsp8	reference	Q9BSC4	NOL10	0.807819511	Interolog
nsp8	reference	Q9H6F5	CCD86	0.736803661	Interolog
nsp8	reference	Q9HD40	SPCS	0.809559247	Interolog
nsp8	reference	Q9NQT4	EXOS5	0.704291901	Interolog
nsp8	reference	Q9NQT5	EXOS3	0.774797319	Interolog
nsp8	reference	Q9NY61	AATF	0.783703681	Interolog
nsp8	reference	Q9ULT8	HECD1	0.885504785	Interolog
nsp8	reference	Q9Y399	RT02	0.972057569	Interolog
nsp8	reference	P82675	RT05	0.63637328	Interolog
nsp8	reference	Q13868	EXOS2	0.672587659	Interolog
nsp8	reference	Q92552	RT27	0.602806863	Interolog
nsp9	reference	P13984	T2FB	0.877426938	Interolog
nsp9	reference	P35555	FBN1	0.992372395	Interolog
nsp9	reference	P35556	FBN2	0.992372395	Interolog
nsp9	reference	P35658	NU214	0.962233264	Interolog
nsp9	reference	P37198	NUP62	0.993010451	Interolog
nsp9	reference	P61962	DCAF7	0.969234024	Interolog
nsp9	reference	Q15056	IF4H	0.86901939	Interolog
nsp9	reference	Q7Z3B4	NUP54	0.991624822	Interolog
nsp9	reference	Q86YT6	MIB1	0.89782233	Interolog
nsp9	reference	Q8N0X7	SPART	0.962964129	Interolog
nsp9	reference	Q8TD19	NEK9	0.991972865	Interolog
nsp9	reference	Q96F45	ZN503	0.777581447	Interolog
nsp9	reference	Q99567	NUP88	0.92724312	Interolog
nsp9	reference	Q9BVL2	NUP58	0.979586223	Interolog
nsp9	reference	Q9NZL9	MAT2B	0.978282655	Interolog
nsp9	reference	Q9UBX5	FBLN5	0.992002193	Interolog
ORF10		P50897
ORF10		Q13617
ORF10		Q3KQU3
ORF10		Q9BU02
ORF10		Q9C0D3
ORF10		Q9Y5J9
ORF10		P62877
ORF10		Q15369
ORF10		Q15370
ORF3a	reference	P09601	HMOX1	0.993596312	Interolog
ORF3a	italy	P09601	HMOX1	0.993596312	Interolog
ORF3a	usa-ny	P09601	HMOX1	0.993596312	Interolog
ORF3a	reference	Q8IWR1	TRI59	0.979280399	Interolog
ORF3a	italy	Q8IWR1	TRI59	0.979280399	Interolog
ORF3a	usa-ny	Q8IWR1	TRI59	0.979280399	Interolog
ORF3a	reference	Q8N6S5	AR6P6	0.865135022	Interolog
ORF3a	italy	Q8N6S5	AR6P6	0.865135022	Interolog
ORF3a	usa-ny	Q8N6S5	AR6P6	0.865135022	Interolog
ORF3a	reference	Q96JC1	VPS39	0.878755935	Interolog
ORF3a	italy	Q96JC1	VPS39	0.878755935	Interolog
ORF3a	usa-ny	Q96JC1	VPS39	0.878755935	Interolog
ORF3a	reference	Q96S66	CLCC1	0.920620901	Interolog
ORF3a	italy	Q96S66	CLCC1	0.920620901	Interolog
ORF3a	usa-ny	Q96S66	CLCC1	0.920620901	Interolog
ORF3a	reference	Q9H270	VPS11	0.967855711	Interolog
ORF3a	italy	Q9H270	VPS11	0.967855711	Interolog
ORF3a	usa-ny	Q9H270	VPS11	0.967855711	Interolog
ORF3a	reference	Q9UH99	SUN2	0.880019941	Interolog
ORF3a	italy	Q9UH99	SUN2	0.880019941	Interolog
ORF3a	usa-ny	Q9UH99	SUN2	0.880019941	Interolog
ORF3a	reference	Q9Y673	ALG5	0.860324884	Interolog
ORF3a	italy	Q9Y673	ALG5	0.860324884	Interolog
ORF3a	usa-ny	Q9Y673	ALG5	0.860324884	Interolog
ORF3b		Q9UJZ1
ORF6		P52948
ORF6		P78406
ORF6		Q9NZJ7
ORF7a	reference	Q7Z4Q2	HEAT3	0.789988379	Interolog
ORF7a	reference	Q9NU22	MDN1	0.981108579	Interolog
ORF8	reference	O00469	PLOD2	0.992483418	Interolog
ORF8	reference	O14656	TOR1A	0.879789245	Interolog
ORF8	reference	O76061	STC2	0.979920785	Interolog
ORF8	reference	P00750	TPA	0.973718932	Interolog
ORF8	reference	P05556	ITB1	0.817711683	Interolog
ORF8	reference	P0C7P0	CISD3	0.760326153	Interolog
ORF8	reference	P12109	CO6A1	0.977300006	Interolog
ORF8	reference	P15151	PVR	0.991893926	Interolog
ORF8	reference	P26358	DNMT1	0.795844505	Interolog
ORF8	reference	P28300	LYOX	0.985331119	Interolog
ORF8	reference	P29122	PCSK6	0.721790867	Interolog
ORF8	reference	P58166	INHBE	0.993645979	Interolog
ORF8	reference	P61916	NPC2	0.978204196	Interolog
ORF8	reference	Q08431	MFGM	0.743312102	Interolog
ORF8	reference	Q13438	OS9	0.931530938	Interolog
ORF8	reference	Q15818	NPTX1	0.984056824	Interolog
ORF8	reference	Q6UW63	PLGT2	0.95793072	Interolog
ORF8	reference	Q7Z4H8	PLGT3	0.95793072	Interolog
ORF8	reference	Q86YB8	ERO1B	0.991893438	Interolog
ORF8	reference	Q8IV08	PLD3	0.722502016	Interolog
ORF8	reference	Q8IWF2	FXRD2	0.977300463	Interolog
ORF8	reference	Q8IZ52	CHSS2	0.989068101	Interolog
ORF8	reference	Q8N0Z8	PUSL1	0.72751463	Interolog
ORF8	reference	Q8N766	EMC1	0.723777507	Interolog
ORF8	reference	Q92820	GGH	0.877155555	Interolog
ORF8	reference	Q96DZ1	ERLEC	0.732723909	Interolog
ORF8	reference	Q96F46	I17RA	0.80084048	Interolog
ORF8	reference	Q96IV0	NGLY1	0.993220351	Interolog
ORF8	reference	Q96MM7	H6ST2	0.806104461	Interolog
ORF8	reference	Q99470	SDF2	0.826107348	Interolog
ORF8	reference	Q99519	NEUR1	0.991561179	Interolog
ORF8	reference	Q99988	GDF15	0.985884183	Interolog
ORF8	reference	Q9BRN9	TM2D3	0.966748836	Interolog
ORF8	reference	Q9BS26	ERP44	0.706328526	Interolog
ORF8	reference	Q9BZQ6	EDEM3	0.81834398	Interolog
ORF8	reference	Q9H173	SIL1	0.967517561	Interolog
ORF8	reference	Q9H488	OFUT1	0.879682645	Interolog
ORF8	reference	Q9H4F8	SMOC1	0.972857922	Interolog
ORF8	reference	Q9H8W4	PKHF2	0.98324168	Interolog
ORF8	reference	Q9NXK8	FXL12	0.824465649	Interolog
ORF8	reference	Q9NYU1	UGGG2	0.844600144	Interolog
ORF8	reference	Q9P2E5	CHPF2	0.989068101	Interolog
ORF8	reference	Q9UHI8	ATS1	0.96066367	Interolog
ORF8	reference	Q9Y4L1	HYOU1	0.77235306	Interolog
ORF8	reference	Q9Y680	FKBP7	0.988134523	Interolog
ORF8	reference	Q13443	ADAM9	0.669574426	Interolog
ORF8	reference	Q96AY3	FKB10	0.660192254	Interolog
ORF9b	reference	O14745	NHRF1	0.993764827	Interolog
ORF9b	reference	O43633	CHM2A	0.948289085	Interolog
ORF9b	reference	O75534	CSDE1	0.988959751	Interolog
ORF9b	reference	O94826	TOM70	-	Interolog
ORF9b	reference	P27448	MARK3	0.993959488	Interolog
ORF9b	reference	Q7KZI7	MARK2	0.993959488	Interolog
ORF9b	reference	Q9H2P9	DPH5	0.956356188	Interolog
ORF9b	reference	Q9H773	DCTP1	0.753716811	Interolog
ORF9b	reference	Q9P0L2	MARK1	0.993959488	Interolog
ORF9b	reference	Q9UKA9	PTBP2	0.991125633	Interolog
ORF9b	reference	Q9UL15	BAG5	0.864649763	Interolog
ORF9c		O00124
ORF9c		O43292
ORF9c		O76024
ORF9c		P33527
ORF9c		P55085
ORF9c		Q12770
ORF9c		Q2PZI1
ORF9c		Q5BJF2
ORF9c		Q6NXT4
ORF9c		Q6NXT6
ORF9c		Q7Z2K6
ORF9c		Q86UT6
ORF9c		Q86VR2
ORF9c		Q8TEQ8
ORF9c		Q96K12
ORF9c		Q9BQ95
ORF9c		Q9BVK2
ORF9c		Q9GZU3
ORF9c		Q9H3K2
ORF9c		Q9H845
ORF9c		Q9NV92
ORF9c		Q9Y276
ORF9c		Q9Y375
ORF9c		Q9Y3A6
ORF9c		Q9Y6M9
ORF9c		Q96S52

## Sheet: SARS-CoV_HighConfidence
Pathogen_Protein	Pathogen_Isolate	Host_Protein	Host_Gene	Confidence	Category
E		Q92665
E		Q9ULP9
M	china_hongkong	O15321	TM9S1	6.55	Interolog
M	reference	O15321	TM9S1	6.55	Interolog
M	china_hongkong	O15397	IPO8	0.70698	Interolog
M	reference	O15397	IPO8	0.70698	Interolog
M	china_hongkong	O15431	COPT1	0.74357	Interolog
M	reference	O15431	COPT1	0.74357	Interolog
M	china_hongkong	O43156	TTI1	1.0	Interolog
M	reference	O43156	TTI1	1.0	Interolog
M	china_hongkong	O60779	S19A2	0.98935	Interolog
M	reference	O60779	S19A2	0.98935	Interolog
M	china_hongkong	O75027	ABCB7	9.83	Interolog
M	reference	O75027	ABCB7	9.83	Interolog
M	china_hongkong	O94822	LTN1	9.620089023	Interolog
M	reference	O94822	LTN1	9.620089023	Interolog
M	china_hongkong	O94829	IPO13	8.622499725	Interolog
M	reference	O94829	IPO13	8.622499725	Interolog
M	china_hongkong	O95674	CDS2	21.0	Interolog
M	reference	O95674	CDS2	21.0	Interolog
M	china_hongkong	O95864	FADS2	4.236584785	Interolog
M	reference	O95864	FADS2	4.236584785	Interolog
M	china_hongkong	P05026	AT1B1	0.817625601	Interolog
M	reference	P05026	AT1B1	0.817625601	Interolog
M	china_hongkong	P07384	CAN1	20.0	Interolog
M	reference	P07384	CAN1	20.0	Interolog
M	china_hongkong	P20020	AT2B1	14.83	Interolog
M	reference	P20020	AT2B1	14.83	Interolog
M	china_hongkong	P23634	AT2B4	14.83	Interolog
M	reference	P23634	AT2B4	14.83	Interolog
M	china_hongkong	P24390	ERD21	8.82	Interolog
M	reference	P24390	ERD21	8.82	Interolog
M	china_hongkong	P33527	MRP1	19.01	Interolog
M	reference	P33527	MRP1	19.01	Interolog
M	china_hongkong	P35670	ATP7B	4.77143492	Interolog
M	reference	P35670	ATP7B	4.77143492	Interolog
M	china_hongkong	P38435	VKGC	0.789966998	Interolog
M	reference	P38435	VKGC	0.789966998	Interolog
M	china_hongkong	P40763	STAT3	0.87424	Interolog
M	reference	P40763	STAT3	0.87424	Interolog
M	china_hongkong	P43003	EAA1	16.78	Interolog
M	reference	P43003	EAA1	16.78	Interolog
M	china_hongkong	P49768	PSN1	7.814561811	Interolog
M	reference	P49768	PSN1	7.814561811	Interolog
M	china_hongkong	P56589	PEX3	0.78566	Interolog
M	reference	P56589	PEX3	0.78566	Interolog
M	china_hongkong	P61803	DAD1	40.17	Interolog
M	reference	P61803	DAD1	40.17	Interolog
M	china_hongkong	P98194	AT2C1	3.61	Interolog
M	reference	P98194	AT2C1	3.61	Interolog
M	china_hongkong	Q13409	DC1I2	25.3	Interolog
M	reference	Q13409	DC1I2	25.3	Interolog
M	china_hongkong	Q13433	S39A6	0.92272	Interolog
M	reference	Q13433	S39A6	0.92272	Interolog
M	china_hongkong	Q13505	MTX1	0.7196	Interolog
M	reference	Q13505	MTX1	0.7196	Interolog
M	china_hongkong	Q14CZ7	FAKD3	0.99394	Interolog
M	reference	Q14CZ7	FAKD3	0.99394	Interolog
M	china_hongkong	Q15043	S39AE	10.85	Interolog
M	reference	Q15043	S39AE	10.85	Interolog
M	china_hongkong	Q15386	UBE3C	9.992457108	Interolog
M	reference	Q15386	UBE3C	9.992457108	Interolog
M	china_hongkong	Q53R41	FAKD1	0.8606	Interolog
M	reference	Q53R41	FAKD1	0.8606	Interolog
M	china_hongkong	Q5BJH7	YIF1B	0.856000835	Interolog
M	reference	Q5BJH7	YIF1B	0.856000835	Interolog
M	china_hongkong	Q5H8A4	PIGG	4.62	Interolog
M	reference	Q5H8A4	PIGG	4.62	Interolog
M	china_hongkong	Q5T1Q4	S35F1	3.57	Interolog
M	reference	Q5T1Q4	S35F1	3.57	Interolog
M	china_hongkong	Q5T9L3	WLS	0.99094	Interolog
M	reference	Q5T9L3	WLS	0.99094	Interolog
M	china_hongkong	Q6AI08	HEAT6	0.82843	Interolog
M	reference	Q6AI08	HEAT6	0.82843	Interolog
M	china_hongkong	Q6P3X3	TTC27	8.416350092	Interolog
M	reference	Q6P3X3	TTC27	8.416350092	Interolog
M	china_hongkong	Q6PJG6	BRAT1	0.99113	Interolog
M	reference	Q6PJG6	BRAT1	0.99113	Interolog
M	china_hongkong	Q7L8L6	FAKD5	0.758365887	Interolog
M	reference	Q7L8L6	FAKD5	0.758365887	Interolog
M	china_hongkong	Q7RTS9	DYM	0.98935	Interolog
M	reference	Q7RTS9	DYM	0.98935	Interolog
M	china_hongkong	Q7Z3U7	MON2	1.0	Interolog
M	reference	Q7Z3U7	MON2	1.0	Interolog
M	china_hongkong	Q86UL3	GPAT4	15.22	Interolog
M	reference	Q86UL3	GPAT4	15.22	Interolog
M	china_hongkong	Q8N1F8	S11IP	0.99394	Interolog
M	reference	Q8N1F8	S11IP	0.99394	Interolog
M	china_hongkong	Q8N5G2	MACOI	7.63551643	Interolog
M	reference	Q8N5G2	MACOI	7.63551643	Interolog
M	china_hongkong	Q8TBF5	PIGX	0.99	Interolog
M	reference	Q8TBF5	PIGX	0.99	Interolog
M	china_hongkong	Q8TCJ2	STT3B	30.71	Interolog
M	reference	Q8TCJ2	STT3B	30.71	Interolog
M	china_hongkong	Q8WUD6	CHPT1	0.98	Interolog
M	reference	Q8WUD6	CHPT1	0.98	Interolog
M	china_hongkong	Q8WY22	BRI3B	0.82488	Interolog
M	reference	Q8WY22	BRI3B	0.82488	Interolog
M	china_hongkong	Q92604	LGAT1	18.04	Interolog
M	reference	Q92604	LGAT1	18.04	Interolog
M	china_hongkong	Q969V3	NCLN	7.59	Interolog
M	reference	Q969V3	NCLN	7.59	Interolog
M	china_hongkong	Q96AA3	RFT1	9.38	Interolog
M	reference	Q96AA3	RFT1	9.38	Interolog
M	china_hongkong	Q96CW5	GCP3	0.753607002	Interolog
M	reference	Q96CW5	GCP3	0.753607002	Interolog
M	china_hongkong	Q96D53	COQ8B	0.80074032	Interolog
M	reference	Q96D53	COQ8B	0.80074032	Interolog
M	china_hongkong	Q99805	TM9S2	20.14	Interolog
M	reference	Q99805	TM9S2	20.14	Interolog
M	china_hongkong	Q9BQ95	ECSIT	0.98935	Interolog
M	reference	Q9BQ95	ECSIT	0.98935	Interolog
M	china_hongkong	Q9BSJ2	GCP2	0.83958055	Interolog
M	reference	Q9BSJ2	GCP2	0.83958055	Interolog
M	china_hongkong	Q9BTY2	FUCO2	0.91171	Interolog
M	reference	Q9BTY2	FUCO2	0.91171	Interolog
M	china_hongkong	Q9C0D9	EPT1	7.4	Interolog
M	reference	Q9C0D9	EPT1	7.4	Interolog
M	china_hongkong	Q9C0E2	XPO4	-	Interolog
M	reference	Q9C0E2	XPO4	-	Interolog
M	china_hongkong	Q9GZM5	YIPF3	8.39	Interolog
M	reference	Q9GZM5	YIPF3	8.39	Interolog
M	china_hongkong	Q9H2J7	S6A15	0.98	Interolog
M	reference	Q9H2J7	S6A15	0.98	Interolog
M	china_hongkong	Q9H583	HEAT1	0.75	Interolog
M	reference	Q9H583	HEAT1	0.75	Interolog
M	china_hongkong	Q9H7F0	AT133	8.979032353	Interolog
M	reference	Q9H7F0	AT133	8.979032353	Interolog
M	china_hongkong	Q9H845	ACAD9	1.0	Interolog
M	reference	Q9H845	ACAD9	1.0	Interolog
M	china_hongkong	Q9H8M5	CNNM2	28.0	Interolog
M	reference	Q9H8M5	CNNM2	28.0	Interolog
M	china_hongkong	Q9NVH2	INT7	0.89434	Interolog
M	reference	Q9NVH2	INT7	0.89434	Interolog
M	china_hongkong	Q9NVI1	FANCI	5.598398973	Interolog
M	reference	Q9NVI1	FANCI	5.598398973	Interolog
M	china_hongkong	Q9P2R7	SUCB1	0.76644	Interolog
M	reference	Q9P2R7	SUCB1	0.76644	Interolog
M	china_hongkong	Q9UBF2	COPG2	2.44	Interolog
M	reference	Q9UBF2	COPG2	2.44	Interolog
M	china_hongkong	Q9UKV5	AMFR	18.69	Interolog
M	reference	Q9UKV5	AMFR	18.69	Interolog
M	china_hongkong	Q9ULF5	S39AA	2.25	Interolog
M	reference	Q9ULF5	S39AA	2.25	Interolog
M	china_hongkong	Q9Y4R8	TELO2	1.0	Interolog
M	reference	Q9Y4R8	TELO2	1.0	Interolog
M	china_hongkong	Q9Y5Y0	FLVC1	20.69	Interolog
M	reference	Q9Y5Y0	FLVC1	20.69	Interolog
M	china_hongkong	Q9BXW9	FACD2	1.0	Interolog
M	reference	Q9BXW9	FACD2	1.0	Interolog
N	china_hongkong	O43818	U3IP2	0.861168798	Interolog
N	china_hongkong	O75683	SURF6	-	Interolog
N	china_hongkong	P16989	YBOX3	-	Interolog
N	china_hongkong	P19784	CSK22	-	Interolog
N	china_hongkong	P67870	CSK2B	0.803607895	Interolog
N	china_hongkong	Q13283	G3BP1	-	Interolog
N	china_hongkong	Q13310	PABP4	0.736635929	Interolog
N	china_hongkong	Q6PKG0	LARP1	0.73787466	Interolog
N	china_hongkong	Q86U42	PABP2	0.71046	Interolog
N	china_hongkong	Q8NCA5	FA98A	0.921076719	Interolog
N	china_hongkong	Q8TAD8	SNIP1	0.818230245	Interolog
N	china_hongkong	Q9BQ75	CMS1	0.83768	Interolog
N	china_hongkong	Q9UN86	G3BP2	-	Interolog
N	china_hongkong	O76021	RL1D1	-	Interolog
N	china_hongkong	P11940	PABP1	0.736635929	Interolog
N	china_hongkong	P68400	CSK21	-	Interolog
N	china_hongkong	Q9HCE1	MOV10	-	Interolog
N	china_hongkong	Q9Y3U8	RL36	0.631167513	Interolog
nsp1	china_hongkong	Q14181	DPOA2	0.943678488	Interolog
nsp1	china_hongkong	P09884	DPOLA	0.981264591	Interolog
nsp1	china_hongkong	P49642	PRI1	0.981268688	Interolog
nsp1	china_hongkong	P49643	PRI2	0.993975192	Interolog
nsp10	china_hongkong	Q6Q0C0	TRAF7	-	Interolog
nsp10	china_hongkong	Q969X5	ERGI1	0.912239515	Interolog
nsp11		Q92624
nsp11		Q9C0D3
nsp12	china_hongkong	A3KN83	SBNO1	0.969888009	Interolog
nsp12	china_hongkong	O15014	ZN609	0.97238	Interolog
nsp12	china_hongkong	O15078	CE290	0.98217	Interolog
nsp12	china_hongkong	O15182	CETN3	0.79903	Interolog
nsp12	china_hongkong	O43303	CP110	19.77	Interolog
nsp12		O75506
nsp12	china_hongkong	O95391	SLU7	0.989493635	Interolog
nsp12	china_hongkong	Q13033	STRN3	-	Interolog
nsp12	china_hongkong	Q13546	RIPK1	0.9818645	Interolog
nsp12	china_hongkong	Q13615	MTMR3	-	Interolog
nsp12	china_hongkong	Q13948	CASP	-	Interolog
nsp12	china_hongkong	Q2NL68	PRSR3	0.87874	Interolog
nsp12	china_hongkong	Q2T9J0	TYSD1	0.993449369	Interolog
nsp12	china_hongkong	Q4KMZ1	IQCC	0.87578	Interolog
nsp12	china_hongkong	Q5EBL8	PDZ11	0.961171536	Interolog
nsp12	china_hongkong	Q5VUA4	ZN318	0.993695111	Interolog
nsp12	china_hongkong	Q6UUV7	CRTC3	0.991104307	Interolog
nsp12	china_hongkong	Q6ZRI6	CO039	-	Interolog
nsp12	china_hongkong	Q70EL1	UBP54	0.980964951	Interolog
nsp12	china_hongkong	Q86SQ0	PHLB2	24.15	Interolog
nsp12	china_hongkong	Q8IWR0	Z3H7A	0.980817495	Interolog
nsp12	china_hongkong	Q8TD31	CCHCR	-	Interolog
nsp12	china_hongkong	Q92615	LAR4B	0.983254345	Interolog
nsp12	china_hongkong	Q92908	GATA6	0.7794	Interolog
nsp12	china_hongkong	Q96IZ5	RBM41	0.96685652	Interolog
nsp12	china_hongkong	Q96M11	HYLS1	0.99118	Interolog
nsp12	china_hongkong	Q9H2H8	PPIL3	0.986726338	Interolog
nsp12	china_hongkong	Q9HAU0	PKHA5	0.990541089	Interolog
nsp12	china_hongkong	Q9HCJ0	TNR6C	-	Interolog
nsp13	reference	O14639	ABLM1	0.95	Interolog
nsp13	reference	O14908	GIPC1	0.87091	Interolog
nsp13	reference	O60237	MYPT2	0.74867	Interolog
nsp13	reference	O60784	TOM1	-	Consensus
nsp13	reference	O75381	PEX14	-	Interolog
nsp13	reference	O95613	PCNT	0.971855938	Interolog
nsp13	reference	O95684	CEP43	0.981570359	Interolog
nsp13	reference	P06396	GELS	0.98	Interolog
nsp13	reference	P09493	TPM1	-	Interolog
nsp13	reference	P13861	KAP2	0.897857211	Interolog
nsp13	reference	P14649	MYL6B	0.94	Interolog
nsp13	reference	P17612	KAPCA	0.880321174	Interolog
nsp13	reference	P28289	TMOD1	1.0	Interolog
nsp13	reference	P35241	RADI	-	Interolog
nsp13	reference	P67936	TPM4	-	Interolog
nsp13	reference	Q04724	TLE1	0.96917283	Interolog
nsp13	reference	Q04726	TLE3	0.96917283	Interolog
nsp13	reference	Q08378	GOGA3	0.928738823	Interolog
nsp13	reference	Q08379	GOGA2	0.952311087	Interolog
nsp13	reference	Q12965	MYO1E	-	Interolog
nsp13	reference	Q13045	FLII	43.48	Interolog
nsp13	reference	Q14789	GOGB1	0.985604541	Interolog
nsp13	reference	Q15154	PCM1	-	Interolog
nsp13	reference	Q5VT06	CE350	0.86755993	Interolog
nsp13	reference	Q5VU43	MYOME	0.979124391	Interolog
nsp13	reference	Q5VUJ6	LRCH2	-	Interolog
nsp13	reference	Q66GS9	CP135	0.975292134	Interolog
nsp13	reference	Q6ZVM7	TM1L2	-	Interolog
nsp13	reference	Q7Z406	MYH14	5.6	Consensus
nsp13	reference	Q8IUD2	RB6I2	0.990718127	Interolog
nsp13	reference	Q8TD10	MIPO1	0.98176996	Interolog
nsp13	reference	Q8WXW3	PIBF1	4.32	Interolog
nsp13	reference	Q92614	MY18A	-	Interolog
nsp13	reference	Q92995	UBP13	0.987514452	Interolog
nsp13	reference	Q96II8	LRCH3	0.93763489	Interolog
nsp13	reference	Q96N16	JKIP1	0.987966991	Interolog
nsp13	reference	Q96SN8	CK5P2	0.939307247	Interolog
nsp13	reference	Q99996	AKAP9	0.990813809	Interolog
nsp13	reference	Q9BQQ3	GORS1	0.986870312	Interolog
nsp13	reference	Q9BV19	CA050	0.932056845	Interolog
nsp13	reference	Q9BV73	CP250	0.990717833	Interolog
nsp13	reference	Q9BZF9	UACA	0.81512	Interolog
nsp13	reference	Q9H0E2	TOLIP	-	Interolog
nsp13	reference	Q9ULV0	MYO5B	1.0	Interolog
nsp13	reference	Q9UM54	MYO6	0.77867	Interolog
nsp13	reference	Q9UPN4	CP131	4.91	Interolog
nsp13	reference	Q9UPQ0	LIMC1	-	Interolog
nsp13	reference	Q9Y4I1	MYO5A	1.0	Interolog
nsp13	reference	Q9Y608	LRRF2	0.99	Interolog
nsp13	reference	P35579	MYH9	5.6	Consensus
nsp13	reference	Q8N4C6	NIN	0.991583194	Interolog
nsp13	reference	Q8WWI1	LMO7	0.95	Interolog
nsp13	reference	Q9Y2I6	NINL	0.987790569	Interolog
nsp14	china_hongkong	O95714	HERC2	0.87211754	Interolog
nsp14	china_hongkong	P06280	AGAL	0.841137578	Interolog
nsp14	china_hongkong	P12268	IMDH2	-	Interolog
nsp14	china_hongkong	Q96JN8	NEUL4	0.87704	Interolog
nsp14	china_hongkong	Q9NXA8	SIR5	0.99363281	Interolog
nsp15	china_hongkong	P62330	ARF6	0.988131492	Interolog
nsp16	china_hongkong	O60232	ZNRD2	-	Interolog
nsp16	china_hongkong	P28838	AMPL	78.34	Interolog
nsp16	china_hongkong	Q567U6	CCD93	-	Interolog
nsp16	china_hongkong	Q5SVZ6	ZMYM1	-	Interolog
nsp16	china_hongkong	Q8IUD2	RB6I2	0.990718127	Interolog
nsp16	china_hongkong	Q8TEM1	PO210	0.710174697	Interolog
nsp16	china_hongkong	Q9UKF6	CPSF3	-	Interolog
nsp16	china_hongkong	Q9Y2S7	PDIP2	-	Interolog
nsp2	china_hongkong	O00303	EIF3F	-	Interolog
nsp2	china_hongkong	O15372	EIF3H	-	Interolog
nsp2	china_hongkong	O60573	IF4E2	0.806833749	Interolog
nsp2	china_hongkong	O75821	EIF3G	189.15	Interolog
nsp2	china_hongkong	O75822	EIF3J	0.85594	Interolog
nsp2	china_hongkong	P52306	GDS1	0.991635744	Interolog
nsp2	china_hongkong	P60228	EIF3E	-	Interolog
nsp2	china_hongkong	Q14152	EIF3A	122.45	Interolog
nsp2	china_hongkong	Q6NUN9	ZN746	-	Interolog
nsp2	china_hongkong	Q6Y7W6	GGYF2	0.767224555	Interolog
nsp2	china_hongkong	Q7L2H7	EIF3M	-	Interolog
nsp2	china_hongkong	Q86UK7	ZN598	-	Interolog
nsp2	china_hongkong	Q99613	EIF3C	-	Interolog
nsp2	china_hongkong	Q9C037	TRIM4	-	Interolog
nsp2	china_hongkong	Q9UBQ5	EIF3K	-	Interolog
nsp2	china_hongkong	Q9Y262	EIF3L	8.47	Interolog
nsp2	china_hongkong	O15371	EIF3D	-	Interolog
nsp2	china_hongkong	P55884	EIF3B	11.91	Interolog
nsp2	china_hongkong	Q13347	EIF3I	-	Interolog
nsp4	china_hongkong	P14735	IDE	0.918031442	Interolog
nsp4	china_hongkong	P62699	YPEL5	0.99361	Interolog
nsp4	china_hongkong	Q6VN20	RBP10	0.99277	Interolog
nsp4	china_hongkong	Q7L5Y9	MAEA	0.98917	Interolog
nsp4	china_hongkong	Q96S59	RANB9	0.99277	Interolog
nsp4	china_hongkong	Q9H7D7	WDR26	0.92941	Interolog
nsp4	china_hongkong	Q9H871	RMD5A	0.9774	Interolog
nsp4	china_hongkong	Q9NWU2	GID8	0.98069	Interolog
nsp5	china_hongkong	P07203	GPX1	0.97684084	Interolog
nsp5	china_hongkong	Q9NXH9	TRM1	0.984315505	Interolog
nsp6	china_hongkong	Q99720	SGMR1	0.842213253	Interolog
nsp7		A8MTT3
nsp7		O94766
nsp7		P00387
nsp7		P61006
nsp7		Q12907
nsp7		Q2TAA5
nsp7		Q5VT66
nsp7		Q6P1Q0
nsp7		Q6ZRP7
nsp7		Q7LGA3
nsp7		Q8IUR0
nsp7		Q8NBX0
nsp7		Q8WTV0
nsp7		Q8WUY8
nsp7		Q96A26
nsp7		Q96ER9
nsp7		Q96KC8
nsp7		Q9BQE4
nsp7		Q9H7Z7
nsp7		Q9NYP7
nsp7		Q9Y3D7
nsp8	china_hongkong	O00566	MPP10	0.728559172	Interolog
nsp8	china_hongkong	O76094	SRP72	0.739540656	Interolog
nsp8	china_hongkong	O95260	ATE1	0.804292637	Interolog
nsp8	china_hongkong	P09132	SRP19	0.832502372	Interolog
nsp8	china_hongkong	Q13206	DDX10	0.755753594	Interolog
nsp8	china_hongkong	Q14692	BMS1	0.7344	Interolog
nsp8	china_hongkong	Q15397	PUM3	-	Interolog
nsp8	china_hongkong	Q4G0J3	LARP7	0.812479682	Interolog
nsp8	china_hongkong	Q7L2J0	MEPCE	0.790978117	Interolog
nsp8	china_hongkong	Q8IY37	DHX37	1.36	Interolog
nsp8	china_hongkong	Q8N983	RM43	0.99078	Interolog
nsp8	china_hongkong	Q96B26	EXOS8	0.990898225	Interolog
nsp8	china_hongkong	Q96FK6	WDR89	0.99353	Interolog
nsp8	china_hongkong	Q9BSC4	NOL10	0.807819511	Interolog
nsp8	china_hongkong	Q9H6F5	CCD86	0.736803661	Interolog
nsp8	china_hongkong	Q9NY61	AATF	0.783703681	Interolog
nsp8	china_hongkong	Q9UGI8	TES	-	Interolog
nsp8	china_hongkong	Q9UL40	ZN346	0.7147	Interolog
nsp8	china_hongkong	Q9ULT8	HECD1	0.885504785	Interolog
nsp8	china_hongkong	P82675	RT05	0.63637328	Interolog
nsp8	china_hongkong	Q8NEJ9	NGDN	0.71407894	Interolog
nsp8	china_hongkong	Q9NQT4	EXOS5	0.704291901	Interolog
nsp8	china_hongkong	Q9NQT5	EXOS3	0.774797319	Interolog
nsp8	china_hongkong	Q9Y3B7	RM11	0.62576	Interolog
nsp9	china_hongkong	O00142	KITM	0.98401	Interolog
nsp9	china_hongkong	P35556	FBN2	0.992372395	Interolog
nsp9	china_hongkong	P61962	DCAF7	0.969234024	Interolog
nsp9	china_hongkong	Q14232	EI2BA	-	Interolog
nsp9	china_hongkong	Q86YT6	MIB1	0.89782233	Interolog
nsp9	china_hongkong	Q8N0X7	SPART	0.962964129	Interolog
nsp9	china_hongkong	Q8N1G2	CMTR1	0.70971	Interolog
nsp9	china_hongkong	Q8TD19	NEK9	0.991972865	Interolog
ORF3a	china_hongkong	O95573	ACSL3	18.28	Interolog
ORF3a	reference	O95573	ACSL3	18.28	Interolog
ORF3a	usa	O95573	ACSL3	18.28	Interolog
ORF3a	china_hongkong	Q92734	TFG	0.71344	Interolog
ORF3a	reference	Q92734	TFG	0.71344	Interolog
ORF3a	usa	Q92734	TFG	0.71344	Interolog
ORF3a	china_hongkong	Q96S66	CLCC1	0.920620901	Interolog
ORF3a	reference	Q96S66	CLCC1	0.920620901	Interolog
ORF3a	usa	Q96S66	CLCC1	0.920620901	Interolog
ORF6		P52948
ORF6		P78406
ORF6		Q96AQ6
ORF6		Q9BWH2
ORF6		Q9HBL7
ORF6		P35658
ORF7a	china_hongkong	O14787	TNPO2	0.94455	Interolog
ORF7a	china_hongkong	O75691	UTP20	0.8603	Interolog
ORF7a	china_hongkong	P42345	MTOR	0.93235	Interolog
ORF7a	china_hongkong	P46459	NSF	1.0	Interolog
ORF7a	china_hongkong	Q5VYK3	ECM29	0.78722	Interolog
ORF7a	china_hongkong	Q7L1Q6	5MP2	0.76755	Interolog
ORF7a	china_hongkong	Q7Z4Q2	HEAT3	0.789988379	Interolog
ORF7a	china_hongkong	Q9Y263	PLAP	0.85291	Interolog
ORF7a	china_hongkong	Q9Y678	COPG1	5.25	Interolog
ORF7a	china_hongkong	Q9Y6E2	5MP1	0.76755	Interolog
ORF7a	china_hongkong	Q92616	GCN1	0.63517	Interolog
ORF8a		O60568
ORF8a		P07237
ORF8a		P27797
ORF8a		P40855
ORF8a		Q02809
ORF8a		Q15006
ORF8a		Q4G0I0
ORF8a		Q6NUQ4
ORF8a		Q8N766
ORF8a		Q8NBJ5
ORF8a		Q96AY3
ORF8a		Q96HE7
ORF8a		Q9BRT2
ORF8a		Q9BS26
ORF8a		Q9H488
ORF8a		Q9NPA0
ORF8a		Q9NVA1
ORF8a		Q9NYU2
ORF8a		Q9UMX5
ORF8a		P13667
ORF8b	china_hongkong	O75439	MPPB	9.204004506	Interolog
ORF8b	china_hongkong	P46199	IF2M	0.92913	Interolog
ORF8b	china_hongkong	Q10713	MPPA	9.860056142	Interolog
ORF8b	china_hongkong	Q5JRX3	PREP	11.71437905	Interolog
ORF9b	china_hongkong	O94826	TOM70	7.621754789	Interolog
ORF9b	china_hongkong	O95229	ZWINT	0.98158	Interolog
ORF9b	china_hongkong	O95817	BAG3	0.96832	Interolog
ORF9b	china_hongkong	P27448	MARK3	-	Interolog
ORF9b	china_hongkong	P35813	PPM1A	0.9098	Interolog
ORF9b	china_hongkong	P43686	PRS6B	0.76241	Interolog
ORF9b	china_hongkong	Q00341	VIGLN	0.84955	Interolog
ORF9b	china_hongkong	Q13643	FHL3	0.85656	Interolog
ORF9b	china_hongkong	Q14192	FHL2	0.85656	Interolog
ORF9b	china_hongkong	Q15013	MD2BP	0.9909	Interolog
ORF9b	china_hongkong	Q6NSI4	RADX	0.98807	Interolog
ORF9b	china_hongkong	Q7KZF4	SND1	0.77944	Interolog
ORF9b	china_hongkong	Q7KZI7	MARK2	-	Interolog
ORF9b	china_hongkong	Q8NBA8	DTWD2	6.016206526	Interolog
ORF9b	china_hongkong	Q9P0L2	MARK1	-	Interolog
ORF9b	china_hongkong	Q9UHD1	CHRD1	0.73572	Interolog
ORF9b	china_hongkong	Q9UL15	BAG5	0.93664	Interolog
ORF9b	china_hongkong	Q9UNE7	CHIP	0.89983	Interolog
ORF9c		B2RTY4
ORF9c		O95295
ORF9c		P27540
ORF9c		P28340
ORF9c		Q15067
ORF9c		Q5JSJ4
ORF9c		Q5T4S7
ORF9c		Q6NUM9
ORF9c		Q7Z3B4
ORF9c		Q8N2G8
ORF9c		Q96DF8
ORF9c		Q9C0C7
ORF9c		Q9H4Z3
ORF9c		Q9H8K7
ORF9c		Q9NRD5
ORF9c		Q9NSE4
ORF9c		Q9NT22
ORF9c		Q9NU22
ORF9c		Q9NXK8
ORF9c		Q9P2E5
ORF9c		Q9UH62
ORF9c		Q9UL03
ORF9c		Q9Y276

## Sheet: MERS_HighConfidence
Pathogen_Protein	Pathogen_Isolate	Host_Protein	Host_Gene	Confidence	Category
E	reference	O15270	SPTC2	0.89523	Interolog
E	reference	O43505	B4GA1	0.71348	Interolog
E	reference	O75787	RENR	0.86035	Interolog
E	reference	P01861	IGHG4	0.35	Interolog
E	reference	Q5T9L3	WLS	0.90131	Interolog
E	reference	Q6DD88	ATLA3	0.98317	Interolog
E	reference	Q8IZ52	CHSS2	0.80352	Interolog
E	reference	Q8WVM8	SCFD1	0.72135	Interolog
E	reference	Q8WY22	BRI3B	0.99124	Interolog
E	reference	Q9BTV4	TMM43	0.87527	Interolog
E	reference	Q9NPI6	DCP1A	0.97974	Interolog
E	reference	Q9UBS3	DNJB9	0.97286	Interolog
E	reference	Q9Y5L0	TNPO3	0.90977	Interolog
M	reference	O94822	LTN1	9.620089023	Interolog
M	reference	O95674	CDS2	21.0	Interolog
M	reference	Q68DH5	LMBD2	8.111280095	Interolog
M	reference	Q6P3X3	TTC27	8.416350092	Interolog
M	reference	Q8NDZ4	DIK2A	0.74768	Interolog
M	reference	Q8TEM1	PO210	0.99	Interolog
M	reference	Q92616	GCN1	0.76728	Interolog
M	reference	Q96EC8	YIPF6	0.94049	Interolog
M	reference	Q9BSJ2	GCP2	0.83958055	Interolog
M	reference	Q9BV40	VAMP8	0.98738	Interolog
M	reference	Q9BYC5	FUT8	6.535736659	Interolog
M	reference	Q9H0V9	LMA2L	-	Interolog
M	reference	Q9H583	HEAT1	0.75	Interolog
M	reference	Q9NVI1	FANCI	5.598398973	Interolog
M	reference	Q9NX47	MARH5	5.76	Interolog
M	reference	Q9UI26	IPO11	-	Interolog
M	reference	Q9Y4R8	TELO2	1.0	Interolog
N	reference	P19784	CSK22	-	Interolog
N	reference	P68400	CSK21	-	Interolog
N	reference	Q15435	PP1R7	0.98385	Interolog
spike	reference	P09382	LEG1	0.81988	Interolog
nsp1	reference	O60220	TIM8A	0.70557	Interolog
nsp1	reference	P40763	STAT3	0.9586	Interolog
nsp1	reference	P42345	MTOR	0.94974	Interolog
nsp1	reference	Q05516	ZBT16	0.98489	Interolog
nsp10	reference	P28330	ACADL	0.88002	Interolog
nsp10	reference	Q9BZH6	WDR11	-	Interolog
nsp10	reference	Q9C026	TRIM9	-	Interolog
nsp11		O14734
nsp13	reference	O95613	PCNT	0.971855938	Interolog
nsp13	reference	P09493	TPM1	-	Interolog
nsp13	reference	P13861	KAP2	0.897857211	Interolog
nsp13	reference	P14649	MYL6B	0.94	Interolog
nsp13	reference	P17612	KAPCA	0.880321174	Interolog
nsp13	reference	P31323	KAP3	0.897857211	Interolog
nsp13	reference	P49454	CENPF	0.873840643	Interolog
nsp13	reference	P67936	TPM4	-	Interolog
nsp13	reference	Q08378	GOGA3	0.928738823	Interolog
nsp13	reference	Q08379	GOGA2	0.952311087	Interolog
nsp13	reference	Q12965	MYO1E	-	Interolog
nsp13	reference	Q15154	PCM1	-	Interolog
nsp13	reference	Q16881	TRXR1	0.96667	Interolog
nsp13	reference	Q5VU43	MYOME	0.979124391	Interolog
nsp13	reference	Q66GS9	CP135	0.975292134	Interolog
nsp13	reference	Q8IUD2	RB6I2	0.990718127	Interolog
nsp13	reference	Q8IWJ2	GCC2	0.987387119	Interolog
nsp13	reference	Q8N4C6	NIN	0.991583194	Interolog
nsp13	reference	Q8NDN9	RCBT1	0.78594	Interolog
nsp13	reference	Q8TD10	MIPO1	0.98176996	Interolog
nsp13	reference	Q96SN8	CK5P2	0.939307247	Interolog
nsp13	reference	Q99996	AKAP9	0.990813809	Interolog
nsp13	reference	Q9BQS8	FYCO1	0.733173301	Interolog
nsp13	reference	Q9BV73	CP250	0.990717833	Interolog
nsp13	reference	Q9C0B0	UNK	1.0	Interolog
nsp13	reference	Q9UNZ2	NSF1C	-	Interolog
nsp13	reference	Q9Y2I6	NINL	0.987790569	Interolog
nsp13	reference	P35579	MYH9	5.6	Consensus
nsp13	reference	Q9UPN4	CP131	4.91	Interolog
nsp14	reference	O95071	UBR5	1.36	Interolog
nsp14	reference	P04637	P53	1.0	Interolog
nsp14	reference	P30153	2AAA	1.0	Interolog
nsp14	reference	P49959	MRE11	0.78836	Interolog
nsp14	reference	P63151	2ABA	-	Interolog
nsp14	reference	Q5QP82	DCA10	0.9884	Interolog
nsp14	reference	Q5T9A4	ATD3B	1.0	Interolog
nsp14	reference	Q92878	RAD50	0.90053	Interolog
nsp14	reference	Q96EN8	MOCOS	0.99187	Interolog
nsp14	reference	Q9NQX3	GEPH	0.84378	Interolog
nsp15	reference	A0A0B4J1Y9	HV372	0.40	Interolog
nsp16	reference	A3KMH1	VWA8	0.72836	Interolog
nsp16	reference	O95835	LATS1	0.82894	Interolog
nsp16	reference	P11717	MPRI	21.28	Interolog
nsp16	reference	P43686	PRS6B	14.48	Interolog
nsp16	reference	P51659	DHB4	6.49	Interolog
nsp16	reference	P54802	ANAG	0.98997	Interolog
nsp16	reference	Q13438	OS9	0.99193	Interolog
nsp16	reference	Q15796	SMAD2	0.96209	Interolog
nsp16	reference	Q6PJI9	WDR59	0.91343	Interolog
nsp16	reference	Q8IWR1	TRI59	8.56	Interolog
nsp16	reference	Q92995	UBP13	0.987514452	Interolog
nsp16	reference	Q96DZ1	ERLEC	-	Interolog
nsp16	reference	Q96IV0	NGLY1	0.96057	Interolog
nsp16	reference	Q96RU2	UBP28	12.73	Interolog
nsp16	reference	Q9P209	CEP72	4.58	Interolog
nsp16	reference	Q9ULA0	DNPEP	-	Interolog
nsp16	reference	Q9Y305	ACOT9	9.08	Interolog
nsp16	reference	Q9UBV2	SE1L1	-	Interolog
nsp2	reference	O00186	STXB3	0.99168	Interolog
nsp2	reference	O00746	NDKM	0.80747	Interolog
nsp2	reference	P00387	NB5R3	0.73714	Interolog
nsp2		P15954
nsp2	reference	P16435	NCPR	0.74761	Interolog
nsp2	reference	Q10471	GALT2	0.98389	Interolog
nsp2	reference	Q13423	NNTM	0.77519	Interolog
nsp2	reference	Q15650	TRIP4	0.87852	Interolog
nsp2	reference	Q5SZL2	CE85L	0.86472	Interolog
nsp2	reference	Q5VT66	MARC1	0.83301	Interolog
nsp2	reference	Q6NUN9	ZN746	0.96549	Interolog
nsp2	reference	Q6Y7W6	GGYF2	0.76827	Interolog
nsp2	reference	Q8N3C0	ASCC3	0.83183	Interolog
nsp2	reference	Q8N9N2	ASCC1	0.98223	Interolog
nsp2	reference	Q8NBU5	ATAD1	0.72843	Interolog
nsp2	reference	Q8TF46	DI3L1	0.99038	Interolog
nsp2	reference	Q8WVC6	DCAKD	0.77573	Interolog
nsp2	reference	Q96A26	F162A	0.79955	Interolog
nsp2	reference	Q96B26	EXOS8	0.79211	Interolog
nsp2	reference	Q96D09	GASP2	0.98996	Interolog
nsp2	reference	Q99613	EIF3C	0.9926	Interolog
nsp2	reference	Q9BQ70	TCF25	0.82229	Interolog
nsp2	reference	Q9H1I8	ASCC2	0.88018	Interolog
nsp2	reference	Q9HD20	AT131	0.93754	Interolog
nsp2	reference	Q9UH62	ARMX3	0.98889	Interolog
nsp2	reference	Q9UPQ9	TNR6B	0.73711	Interolog
nsp2	reference	Q7L2H7	EIF3M	0.62747	Interolog
nsp4	reference	P13674	P4HA1	0.90323	Interolog
nsp4	reference	P49257	LMAN1	0.76853	Interolog
nsp4	reference	Q13586	STIM1	0.97869	Interolog
nsp4	reference	Q8NBJ7	SUMF2	0.99115	Interolog
nsp4	reference	Q8NFQ8	TOIP2	0.7969	Interolog
nsp4	reference	Q92643	GPI8	0.82887	Interolog
nsp4	reference	Q969N2	PIGT	0.70908	Interolog
nsp4	reference	Q96S52	PIGS	0.68372	Interolog
nsp5	reference	O15014	ZN609	0.97238	Interolog
nsp5	reference	O75629	CREG1	0.99183	Interolog
nsp5	reference	P15170	ERF3A	0.96	Interolog
nsp5	reference	P15923	TFE2	0.992827377	Interolog
nsp5	reference	P19447	ERCC3	0.96954	Interolog
nsp5	reference	P29558	RBMS1	0.80499	Interolog
nsp5	reference	P52952	NKX25	0.98374	Interolog
nsp5	reference	Q12948	FOXC1	0.98	Interolog
nsp5	reference	Q14244	MAP7	0.85657	Interolog
nsp5	reference	Q15032	R3HD1	-	Interolog
nsp5	reference	Q15118	PDK1	18.0	Interolog
nsp5	reference	Q6ZRY4	RBPS2	0.99129	Interolog
nsp5	reference	Q7KZI7	MARK2	0.8885	Interolog
nsp5	reference	Q8IX12	CCAR1	0.99	Interolog
nsp5	reference	Q8NBN7	RDH13	19.2	Interolog
nsp5	reference	Q8NHV4	NEDD1	0.96913	Interolog
nsp5	reference	Q9NYZ3	GTSE1	-	Interolog
nsp6	reference	P25685	DNJB1	0.87935	Interolog
nsp6	reference	Q9UDY4	DNJB4	0.87935	Interolog
nsp7		A8MTT3
nsp7		O14975
nsp7		O94766
nsp7		O95159
nsp7		O95573
nsp7		Q13724
nsp7		Q53H12
nsp7		Q6P1M0
nsp7		Q6P1Q0
nsp7		Q6ZRP7
nsp7		Q8N2K0
nsp7	reference	Q8N9F7	GDPD1		Domain
nsp7	reference	Q8NBU5	ATAD1		Domain
nsp7		Q8WUY8
nsp7		Q8WVC6
nsp7		Q96A26
nsp7		Q9BQE4
nsp7		Q9H7Z7
nsp7		Q9NX40
nsp7		Q9Y5J7
nsp8	reference	O15381	NVL	0.92746	Interolog
nsp8	reference	O60287	NPA1P	-	Interolog
nsp8	reference	O95373	IPO7	3.85	Interolog
nsp8	reference	O95707	RPP29	0.74158	Interolog
nsp8	reference	P10644	KAP0	0.98253	Interolog
nsp8	reference	P42285	MTREX	-	Interolog
nsp8	reference	P51114	FXR1	34.95	Interolog
nsp8	reference	P51116	FXR2	34.95	Interolog
nsp8	reference	Q03701	CEBPZ	1.0	Interolog
nsp8	reference	Q12788	TBL3	4.6	Consensus
nsp8	reference	Q13206	DDX10	0.755753594	Interolog
nsp8	reference	Q14146	URB2	-	Interolog
nsp8	reference	Q15269	PWP2	3.47	Consensus
nsp8	reference	Q16531	DDB1	3.45	Interolog
nsp8	reference	Q76FK4	NOL8	-	Interolog
nsp8	reference	Q7Z4Q2	HEAT3	0.98736	Interolog
nsp8	reference	Q8IX01	SUGP2	-	Interolog
nsp8	reference	Q8N5D0	WDTC1	-	Interolog
nsp8	reference	Q8NI36	WDR36	0.77991	Interolog
nsp8	reference	Q8TC07	TBC15	-	Interolog
nsp8	reference	Q99547	MPH6	0.75562	Interolog
nsp8	reference	Q9BSC4	NOL10	0.807819511	Interolog
nsp8	reference	Q9GZL7	WDR12	0.83699	Consensus
nsp8	reference	Q9H6R4	NOL6	12.62	Interolog
nsp8	reference	Q9NTK5	OLA1	0.89068	Interolog
nsp8	reference	Q9UHG3	PCYOX	-	Interolog
nsp8	reference	Q9ULX6	AKP8L	0.81872	Interolog
nsp8	reference	Q9Y3A4	RRP7A	-	Interolog
nsp8	reference	Q13823	NOG2	0.64797	Interolog
nsp8	reference	Q15050	RRS1	-	Interolog
nsp8	reference	Q8IY81	SPB1	0.95	Interolog
nsp8	reference	Q96GQ7	DDX27	1.0	Interolog
nsp8	reference	Q99848	EBP2	0.61435	Interolog
nsp8	reference	Q9NY61	AATF	0.783703681	Interolog
nsp8	reference	Q9Y3B2	EXOS1	-	Interolog
nsp9	reference	O00233	PSMD9	0.99068	Interolog
nsp9	reference	P21281	VATB2	0.96322	Interolog
nsp9	reference	P38606	VATA	0.97813	Interolog
nsp9	reference	P41250	GARS	0.91459	Interolog
nsp9	reference	P49419	AL7A1	0.89105	Interolog
nsp9	reference	P62310	LSM3	0.87637	Interolog
nsp9	reference	Q5SW79	CE170	0.88196	Interolog
nsp9	reference	Q6SZW1	SARM1	0.82032	Interolog
nsp9	reference	Q86YT6	MIB1	0.9611	Interolog
nsp9	reference	Q8IWP9	CC28A	0.92122	Interolog
nsp9	reference	Q96PM5	ZN363	-	Interolog
nsp9	reference	Q9BU61	NDUF3	0.89629	Interolog
ORF3	reference	P13489	RINI	0.93311	Interolog
ORF3	reference	P15531	NDKA	0.81132	Interolog
ORF3	reference	P27361	MK03	0.73969	Interolog
ORF3	reference	P28482	MK01	0.73969	Interolog
ORF3	reference	P29144	TPP2	0.85872	Interolog
ORF3	reference	P54727	RD23B	0.76694	Interolog
ORF3	reference	Q14145	KEAP1	0.88017	Interolog
ORF3	reference	Q8N129	CNPY4	0.99114	Interolog
ORF3	reference	Q9NQH7	XPP3	0.98514	Interolog
ORF3	reference	Q9UBE0	SAE1	0.9066	Interolog
ORF4a	reference	O00566	MPP10	0.75957	Interolog
ORF4a	reference	O43818	U3IP2	0.83698	Interolog
ORF4a	reference	O75569	PRKRA	0.81149	Consensus
ORF4a	reference	O76094	SRP72	0.78884	Interolog
ORF4a	reference	P09132	SRP19	0.87857	Interolog
ORF4a	reference	P38935	SMBP2	0.9929	Interolog
ORF4a	reference	P49189	AL9A1	0.96658	Interolog
ORF4a	reference	P51398	RT29	0.71243	Interolog
ORF4a	reference	P61011	SRP54	0.95838	Interolog
ORF4a	reference	P82663	RT25	0.75184	Interolog
ORF4a	reference	P82675	RT05	0.78414	Interolog
ORF4a	reference	Q02040	AK17A	0.93161	Interolog
ORF4a	reference	Q15434	RBMS2	0.99009	Consensus
ORF4a	reference	Q49MG5	MAP9	0.98127	Interolog
ORF4a	reference	Q4G0J3	LARP7	0.90381	Interolog
ORF4a	reference	Q5VV52	ZN691	0.97748	Interolog
ORF4a	reference	Q5VYS8	TUT7	0.96518	Interolog
ORF4a	reference	Q68D10	SPT2	0.72765	Interolog
ORF4a	reference	Q6DD87	ZN787	0.77082	Interolog
ORF4a	reference	Q7KZI7	MARK2	0.73127	Consensus
ORF4a	reference	Q7L2J0	MEPCE	0.89222	Interolog
ORF4a	reference	Q86W50	MET16	0.97548	Interolog
ORF4a	reference	Q86XZ4	SPAS2	0.99346	Interolog
ORF4a	reference	Q8IY37	DHX37	0.97269	Consensus
ORF4a	reference	Q8IZ69	TRM2A	0.74676	Interolog
ORF4a	reference	Q8N567	ZCHC9	0.70709	Interolog
ORF4a	reference	Q92552	RT27	0.73423	Interolog
ORF4a	reference	Q96EL2	RT24	0.99253	Interolog
ORF4a	reference	Q96EU6	RRP36	0.73533	Interolog
ORF4a	reference	Q96G21	IMP4	0.98749	Interolog
ORF4a	reference	Q96KR1	ZFR	0.70851	Consensus
ORF4a	reference	Q96RS0	TGS1	0.97368	Interolog
ORF4a	reference	Q9BST9	RTKN	0.98749	Interolog
ORF4a	reference	Q9BXR0	TGT	0.9514	Interolog
ORF4a	reference	Q9H6F5	CCD86	0.98144	Interolog
ORF4a	reference	Q9H6S0	YTDC2	0.90255	Interolog
ORF4a	reference	Q9HC52	CBX8	0.98749	Interolog
ORF4a	reference	Q9P015	RM15	0.72091	Interolog
ORF4a	reference	Q9UHA3	RLP24	0.99389	Interolog
ORF4a	reference	Q9UL40	ZN346	0.7633	Interolog
ORF4a	reference	Q9UPY3	DICER	0.98892	Interolog
ORF4a	reference	Q9Y291	RT33	0.76062	Interolog
ORF4a	reference	Q9Y2Q9	RT28	0.99021	Interolog
ORF4a	reference	Q9Y399	RT02	0.99042	Interolog
ORF4a	reference	Q9Y3A2	UTP11	0.99389	Interolog
ORF4a	reference	P82914	RT15	0.64994	Interolog
ORF4a	reference	P82933	RT09	0.6249	Interolog
ORF4a	reference	Q9Y3B7	RM11	0.63734	Interolog
ORF4b	reference	O00505	IMA4	0.94941	Interolog
ORF4b	reference	O00629	IMA3	0.94941	Interolog
ORF4b	reference	O15131	IMA6	0.94941	Interolog
ORF4b	reference	O60684	IMA7	0.94941	Interolog
ORF4b	reference	O60930	RNH1	0.98877	Interolog
ORF4b	reference	P49790	NU153	0.8542	Interolog
ORF4b	reference	P52292	IMA1	0.94941	Interolog
ORF4b	reference	P52294	IMA5	0.94941	Interolog
ORF4b	reference	Q07021	C1QBP	0.72389	Interolog
ORF4b	reference	Q93009	UBP7	0.78101	Interolog
ORF4b	reference	Q9UKX7	NUP50	0.87055	Interolog
ORF4b	reference	Q9Y2E5	MA2B2	0.98837	Interolog
ORF5	reference	P02786	TFR1	0.73055	Interolog
ORF5	reference	P11441	UBL4A	0.76045	Interolog
ORF5	reference	P46379	BAG6	0.8006	Interolog
ORF5	reference	P81408	F189B	0.98371	Interolog
ORF5	reference	Q96S66	CLCC1	0.8311	Interolog
