# Supplementary material for: HuCoPIA: An Atlas of Human vs. SARS-CoV-2 Interactome and the Comparative Analysis with Other Coronaviridae Family Viruses
Source: Viruses. 2023 Feb 10;15(2):492. doi: 10.3390/v15020492 (PMC9962590; doi:10.3390/v15020492)
Supplement: Supplementary file 1 [file viruses-15-00492-s001.zip › viruses-2051540-supplementary-TableS2.xlsx]

## Sheet: SARS-CoV-2
Host_Protein	Host_Gene	Pathogen_Protein	Pathogen_Isolate	Confidence	Category
Q15796	SMAD2	N	reference	-	Interolog
Q15796	SMAD2	N	s.korea	-	Interolog
Q15796	SMAD2	N	spain	-	Interolog
Q15796	SMAD2	M	reference	5.84	Interolog
Q15796	SMAD2	M	china	5.84	Interolog
Q15796	SMAD2	nsp5	reference	0.96209	Interolog
Q15796	SMAD2	nsp8	reference	0.96209	Interolog
Q15796	SMAD2	nsp10	reference	0.96209	Interolog
Q15796	SMAD2	nsp13	reference	0.96209	Consensus
Q15796	SMAD2	nsp14	reference	0.96209	Interolog
Q15796	SMAD2	nsp15	reference	0.96209	Interolog
Q15796	SMAD2	nsp16	reference	0.96209	Interolog
Q15796	SMAD2	nsp12	china	0.96209	Interolog
Q15796	SMAD2	nsp12	iran	0.96209	Interolog
Q15796	SMAD2	nsp13	iran	0.96209	Consensus
Q15796	SMAD2	nsp14	iran	0.96209	Interolog
Q15796	SMAD2	nsp15	iran	0.96209	Interolog
Q15796	SMAD2	nsp14	usa-ut	0.96209	Interolog
Q15796	SMAD2	nsp5	vietnam	0.96209	Interolog
P08047
P08047
Q9QWV9
Q01105	SET	nsp1	reference	-	Interolog
Q01105	SET	nsp2	reference	-	Interolog
Q01105	SET	nsp3	reference	-	Interolog
Q01105	SET	nsp4	reference	-	Interolog
Q01105	SET	nsp5	reference	-	Interolog
Q01105	SET	nsp6	reference	-	Interolog
Q01105	SET	nsp8	reference	-	Interolog
Q01105	SET	nsp9	reference	-	Interolog
Q01105	SET	nsp10	reference	-	Interolog
Q01105	SET	nsp13	reference	-	Interolog
Q01105	SET	nsp14	reference	-	Interolog
Q01105	SET	nsp15	reference	-	Interolog
Q01105	SET	nsp16	reference	-	Interolog
Q01105	SET	nsp6	brazil	-	Interolog
Q01105	SET	nsp12	china	-	Interolog
Q01105	SET	nsp12	iran	-	Interolog
Q01105	SET	nsp13	iran	-	Interolog
Q01105	SET	nsp14	iran	-	Interolog
Q01105	SET	nsp15	iran	-	Interolog
Q01105	SET	nsp14	usa-ut	-	Interolog
Q01105	SET	nsp5	vietnam	-	Interolog
P02340
Q8IUC6	TCAM1	ORF9b	reference	-	Interolog
P24864	CCNE1	nsp13	reference		Domain
P24864	CCNE1	nsp13	iran		Domain
Q13158
Q14790	CASP8	nsp1	reference	-	Interolog
Q14790	CASP8	nsp2	reference	-	Interolog
Q14790	CASP8	nsp3	reference	-	Interolog
Q14790	CASP8	nsp4	reference	-	Interolog
Q14790	CASP8	nsp5	reference	-	Interolog
Q14790	CASP8	nsp6	reference	-	Interolog
Q14790	CASP8	nsp8	reference	-	Interolog
Q14790	CASP8	nsp9	reference	-	Interolog
Q14790	CASP8	nsp10	reference	-	Interolog
Q14790	CASP8	nsp13	reference	-	Interolog
Q14790	CASP8	nsp14	reference	-	Interolog
Q14790	CASP8	nsp15	reference	-	Interolog
Q14790	CASP8	nsp16	reference	-	Interolog
Q14790	CASP8	nsp6	brazil	-	Interolog
Q14790	CASP8	nsp12	china	-	Interolog
Q14790	CASP8	nsp12	iran	-	Interolog
Q14790	CASP8	nsp13	iran	-	Interolog
Q14790	CASP8	nsp14	iran	-	Interolog
Q14790	CASP8	nsp15	iran	-	Interolog
Q14790	CASP8	nsp14	usa-ut	-	Interolog
Q14790	CASP8	nsp5	vietnam	-	Interolog
P01100
P32927
P60568
P11021	BIP	spike	reference	-	Interolog
P11021	BIP	spike	spain	-	Interolog
P11021	BIP	spike	usa-ut	-	Interolog
P11021	BIP	M	reference	147.04	Interolog
P11021	BIP	M	china	147.04	Interolog
P11021	BIP	ORF9b	reference	50.6	Interolog
P11021	BIP	ORF3a	reference	-	Interolog
P11021	BIP	ORF3a	italy	-	Interolog
P11021	BIP	ORF3a	usa-ny	-	Interolog
P11021	BIP	ORF7a	reference	893.0	Interolog
P11021	BIP	nsp1	reference	87.4	Interolog
P11021	BIP	nsp2	reference	87.4	Interolog
P11021	BIP	nsp3	reference	87.4	Interolog
P11021	BIP	nsp4	reference	87.4	Interolog
P11021	BIP	nsp5	reference	87.4	Interolog
P11021	BIP	nsp6	reference	87.4	Interolog
P11021	BIP	nsp8	reference	87.4	Interolog
P11021	BIP	nsp9	reference	87.4	Interolog
P11021	BIP	nsp10	reference	87.4	Interolog
P11021	BIP	nsp13	reference	87.4	Interolog
P11021	BIP	nsp14	reference	87.4	Interolog
P11021	BIP	nsp15	reference	87.4	Interolog
P11021	BIP	nsp16	reference	87.4	Interolog
P11021	BIP	nsp6	brazil	87.4	Interolog
P11021	BIP	nsp12	china	87.4	Interolog
P11021	BIP	nsp12	iran	87.4	Interolog
P11021	BIP	nsp13	iran	87.4	Interolog
P11021	BIP	nsp14	iran	87.4	Interolog
P11021	BIP	nsp15	iran	87.4	Interolog
P11021	BIP	nsp14	usa-ut	87.4	Interolog
P11021	BIP	nsp5	vietnam	87.4	Interolog
P11021	BIP	ORF8	reference	72.95	Interolog
P11021	BIP	N	reference	2.338879709	Interolog
P11021	BIP	N	s.korea	2.338879709	Interolog
P11021	BIP	N	spain	2.338879709	Interolog
P11021	BIP	spike	reference	-	Interolog
P11021	BIP	spike	spain	-	Interolog
P11021	BIP	spike	usa-ut	-	Interolog
P11021	BIP	M	reference	147.04	Interolog
P11021	BIP	M	china	147.04	Interolog
P11021	BIP	ORF9b	reference	50.6	Interolog
P11021	BIP	ORF3a	reference	-	Interolog
P11021	BIP	ORF3a	italy	-	Interolog
P11021	BIP	ORF3a	usa-ny	-	Interolog
P11021	BIP	ORF7a	reference	893.0	Interolog
P11021	BIP	nsp1	reference	87.4	Interolog
P11021	BIP	nsp2	reference	87.4	Interolog
P11021	BIP	nsp3	reference	87.4	Interolog
P11021	BIP	nsp4	reference	87.4	Interolog
P11021	BIP	nsp5	reference	87.4	Interolog
P11021	BIP	nsp6	reference	87.4	Interolog
P11021	BIP	nsp8	reference	87.4	Interolog
P11021	BIP	nsp9	reference	87.4	Interolog
P11021	BIP	nsp10	reference	87.4	Interolog
P11021	BIP	nsp13	reference	87.4	Interolog
P11021	BIP	nsp14	reference	87.4	Interolog
P11021	BIP	nsp15	reference	87.4	Interolog
P11021	BIP	nsp16	reference	87.4	Interolog
P11021	BIP	nsp6	brazil	87.4	Interolog
P11021	BIP	nsp12	china	87.4	Interolog
P11021	BIP	nsp12	iran	87.4	Interolog
P11021	BIP	nsp13	iran	87.4	Interolog
P11021	BIP	nsp14	iran	87.4	Interolog
P11021	BIP	nsp15	iran	87.4	Interolog
P11021	BIP	nsp14	usa-ut	87.4	Interolog
P11021	BIP	nsp5	vietnam	87.4	Interolog
P11021	BIP	ORF8	reference	72.95	Interolog
P11021	BIP	N	reference	2.338879709	Interolog
P11021	BIP	N	s.korea	2.338879709	Interolog
P11021	BIP	N	spain	2.338879709	Interolog
P11021	BIP	spike	reference	-	Interolog
P11021	BIP	spike	spain	-	Interolog
P11021	BIP	spike	usa-ut	-	Interolog
P11021	BIP	M	reference	147.04	Interolog
P11021	BIP	M	china	147.04	Interolog
P11021	BIP	ORF9b	reference	50.6	Interolog
P11021	BIP	ORF3a	reference	-	Interolog
P11021	BIP	ORF3a	italy	-	Interolog
P11021	BIP	ORF3a	usa-ny	-	Interolog
P11021	BIP	ORF7a	reference	893.0	Interolog
P11021	BIP	nsp1	reference	87.4	Interolog
P11021	BIP	nsp2	reference	87.4	Interolog
P11021	BIP	nsp3	reference	87.4	Interolog
P11021	BIP	nsp4	reference	87.4	Interolog
P11021	BIP	nsp5	reference	87.4	Interolog
P11021	BIP	nsp6	reference	87.4	Interolog
P11021	BIP	nsp8	reference	87.4	Interolog
P11021	BIP	nsp9	reference	87.4	Interolog
P11021	BIP	nsp10	reference	87.4	Interolog
P11021	BIP	nsp13	reference	87.4	Interolog
P11021	BIP	nsp14	reference	87.4	Interolog
P11021	BIP	nsp15	reference	87.4	Interolog
P11021	BIP	nsp16	reference	87.4	Interolog
P11021	BIP	nsp6	brazil	87.4	Interolog
P11021	BIP	nsp12	china	87.4	Interolog
P11021	BIP	nsp12	iran	87.4	Interolog
P11021	BIP	nsp13	iran	87.4	Interolog
P11021	BIP	nsp14	iran	87.4	Interolog
P11021	BIP	nsp15	iran	87.4	Interolog
P11021	BIP	nsp14	usa-ut	87.4	Interolog
P11021	BIP	nsp5	vietnam	87.4	Interolog
P11021	BIP	ORF8	reference	72.95	Interolog
P11021	BIP	N	reference	2.338879709	Interolog
P11021	BIP	N	s.korea	2.338879709	Interolog
P11021	BIP	N	spain	2.338879709	Interolog
P11021	BIP	spike	reference	-	Interolog
P11021	BIP	spike	spain	-	Interolog
P11021	BIP	spike	usa-ut	-	Interolog
P11021	BIP	M	reference	147.04	Interolog
P11021	BIP	M	china	147.04	Interolog
P11021	BIP	ORF9b	reference	50.6	Interolog
P11021	BIP	ORF3a	reference	-	Interolog
P11021	BIP	ORF3a	italy	-	Interolog
P11021	BIP	ORF3a	usa-ny	-	Interolog
P11021	BIP	ORF7a	reference	893.0	Interolog
P11021	BIP	nsp1	reference	87.4	Interolog
P11021	BIP	nsp2	reference	87.4	Interolog
P11021	BIP	nsp3	reference	87.4	Interolog
P11021	BIP	nsp4	reference	87.4	Interolog
P11021	BIP	nsp5	reference	87.4	Interolog
P11021	BIP	nsp6	reference	87.4	Interolog
P11021	BIP	nsp8	reference	87.4	Interolog
P11021	BIP	nsp9	reference	87.4	Interolog
P11021	BIP	nsp10	reference	87.4	Interolog
P11021	BIP	nsp13	reference	87.4	Interolog
P11021	BIP	nsp14	reference	87.4	Interolog
P11021	BIP	nsp15	reference	87.4	Interolog
P11021	BIP	nsp16	reference	87.4	Interolog
P11021	BIP	nsp6	brazil	87.4	Interolog
P11021	BIP	nsp12	china	87.4	Interolog
P11021	BIP	nsp12	iran	87.4	Interolog
P11021	BIP	nsp13	iran	87.4	Interolog
P11021	BIP	nsp14	iran	87.4	Interolog
P11021	BIP	nsp15	iran	87.4	Interolog
P11021	BIP	nsp14	usa-ut	87.4	Interolog
P11021	BIP	nsp5	vietnam	87.4	Interolog
P11021	BIP	ORF8	reference	72.95	Interolog
P11021	BIP	N	reference	2.338879709	Interolog
P11021	BIP	N	s.korea	2.338879709	Interolog
P11021	BIP	N	spain	2.338879709	Interolog
P05412	JUN	nsp1	reference	-	Interolog
P05412	JUN	nsp2	reference	-	Interolog
P05412	JUN	nsp3	reference	-	Interolog
P05412	JUN	nsp4	reference	-	Interolog
P05412	JUN	nsp5	reference	-	Interolog
P05412	JUN	nsp6	reference	-	Interolog
P05412	JUN	nsp8	reference	-	Interolog
P05412	JUN	nsp9	reference	-	Interolog
P05412	JUN	nsp10	reference	-	Interolog
P05412	JUN	nsp13	reference	-	Interolog
P05412	JUN	nsp14	reference	-	Interolog
P05412	JUN	nsp15	reference	-	Interolog
P05412	JUN	nsp16	reference	-	Interolog
P05412	JUN	nsp6	brazil	-	Interolog
P05412	JUN	nsp12	china	-	Interolog
P05412	JUN	nsp12	iran	-	Interolog
P05412	JUN	nsp13	iran	-	Interolog
P05412	JUN	nsp14	iran	-	Interolog
P05412	JUN	nsp15	iran	-	Interolog
P05412	JUN	nsp14	usa-ut	-	Interolog
P05412	JUN	nsp5	vietnam	-	Interolog
P05549
P50591
P50591
O43557
P01374
P01375
P48023
P48023
P29965
P29965
P32971
P32971
O43508
P41273	TNFL9	ORF3a	reference	10.52424533	Interolog
P41273	TNFL9	ORF3a	italy	10.52424533	Interolog
P41273	TNFL9	ORF3a	usa-ny	10.52424533	Interolog
P41273	TNFL9	ORF3a	reference	10.52424533	Interolog
P41273	TNFL9	ORF3a	italy	10.52424533	Interolog
P41273	TNFL9	ORF3a	usa-ny	10.52424533	Interolog
P43489
O75888
O14788
O95150
O00499	BIN1	M	reference	-	Interolog
O00499	BIN1	M	china	-	Interolog
O00499	BIN1	nsp13	reference		Domain
O00499	BIN1	nsp13	iran		Domain
P04637	P53	ORF3a	reference	1.0	Interolog
P04637	P53	ORF3a	italy	1.0	Interolog
P04637	P53	ORF3a	usa-ny	1.0	Interolog
P04637	P53	spike	reference	1.0	Interolog
P04637	P53	spike	spain	1.0	Interolog
P04637	P53	spike	usa-ut	1.0	Interolog
P04637	P53	ORF7a	reference	1.0	Interolog
P04637	P53	nsp1	reference	1.0	Interolog
P04637	P53	nsp2	reference	1.0	Interolog
P04637	P53	nsp3	reference	1.0	Interolog
P04637	P53	nsp4	reference	1.0	Interolog
P04637	P53	nsp5	reference	1.0	Interolog
P04637	P53	nsp6	reference	1.0	Interolog
P04637	P53	nsp8	reference	1.0	Interolog
P04637	P53	nsp9	reference	1.0	Interolog
P04637	P53	nsp10	reference	1.0	Interolog
P04637	P53	nsp13	reference	1.0	Interolog
P04637	P53	nsp14	reference	1.0	Interolog
P04637	P53	nsp15	reference	1.0	Interolog
P04637	P53	nsp16	reference	1.0	Interolog
P04637	P53	nsp6	brazil	1.0	Interolog
P04637	P53	nsp12	china	1.0	Interolog
P04637	P53	nsp12	iran	1.0	Interolog
P04637	P53	nsp13	iran	1.0	Interolog
P04637	P53	nsp14	iran	1.0	Interolog
P04637	P53	nsp15	iran	1.0	Interolog
P04637	P53	nsp14	usa-ut	1.0	Interolog
P04637	P53	nsp5	vietnam	1.0	Interolog
P04637	P53	ORF8	reference	1.0	Interolog
P09225
Q06643
P32970
P32972
P27548
P41274
P41047
P41155
P50592
P23510
P43488
P05161	ISG15	nsp1	reference	-	Interolog
P05161	ISG15	nsp2	reference	-	Interolog
P05161	ISG15	nsp3	reference	-	Consensus
P05161	ISG15	nsp4	reference	-	Interolog
P05161	ISG15	nsp5	reference	-	Interolog
P05161	ISG15	nsp6	reference	-	Interolog
P05161	ISG15	nsp8	reference	-	Interolog
P05161	ISG15	nsp9	reference	-	Interolog
P05161	ISG15	nsp10	reference	-	Interolog
P05161	ISG15	nsp13	reference	-	Consensus
P05161	ISG15	nsp14	reference	-	Interolog
P05161	ISG15	nsp15	reference	-	Interolog
P05161	ISG15	nsp16	reference	-	Interolog
P05161	ISG15	nsp6	brazil	-	Interolog
P05161	ISG15	nsp12	china	-	Interolog
P05161	ISG15	nsp12	iran	-	Interolog
P05161	ISG15	nsp13	iran	-	Consensus
P05161	ISG15	nsp14	iran	-	Interolog
P05161	ISG15	nsp15	iran	-	Interolog
P05161	ISG15	nsp14	usa-ut	-	Interolog
P05161	ISG15	nsp5	vietnam	-	Interolog
P14753
P63279	UBC9	N	reference	-	Interolog
P63279	UBC9	N	s.korea	-	Interolog
P63279	UBC9	N	spain	-	Interolog
P63165	SUMO1	N	reference	0.54	Interolog
P63165	SUMO1	N	s.korea	0.54	Interolog
P63165	SUMO1	N	spain	0.54	Interolog
Q07812	BAX	ORF9b	reference	-	Interolog
Q07812	BAX	ORF7a	reference	-	Interolog
Q07812	BAX	nsp1	reference	-	Interolog
Q07812	BAX	nsp2	reference	-	Interolog
Q07812	BAX	nsp3	reference	-	Interolog
Q07812	BAX	nsp4	reference	-	Interolog
Q07812	BAX	nsp5	reference	-	Interolog
Q07812	BAX	nsp6	reference	-	Interolog
Q07812	BAX	nsp8	reference	-	Interolog
Q07812	BAX	nsp9	reference	-	Interolog
Q07812	BAX	nsp10	reference	-	Interolog
Q07812	BAX	nsp13	reference	-	Interolog
Q07812	BAX	nsp14	reference	-	Interolog
Q07812	BAX	nsp15	reference	-	Interolog
Q07812	BAX	nsp16	reference	-	Interolog
Q07812	BAX	nsp6	brazil	-	Interolog
Q07812	BAX	nsp12	china	-	Interolog
Q07812	BAX	nsp12	iran	-	Interolog
Q07812	BAX	nsp13	iran	-	Interolog
Q07812	BAX	nsp14	iran	-	Interolog
Q07812	BAX	nsp15	iran	-	Interolog
Q07812	BAX	nsp14	usa-ut	-	Interolog
Q07812	BAX	nsp5	vietnam	-	Interolog
Q07812	BAX	ORF9b	reference	-	Interolog
Q07812	BAX	ORF7a	reference	-	Interolog
Q07812	BAX	nsp1	reference	-	Interolog
Q07812	BAX	nsp2	reference	-	Interolog
Q07812	BAX	nsp3	reference	-	Interolog
Q07812	BAX	nsp4	reference	-	Interolog
Q07812	BAX	nsp5	reference	-	Interolog
Q07812	BAX	nsp6	reference	-	Interolog
Q07812	BAX	nsp8	reference	-	Interolog
Q07812	BAX	nsp9	reference	-	Interolog
Q07812	BAX	nsp10	reference	-	Interolog
Q07812	BAX	nsp13	reference	-	Interolog
Q07812	BAX	nsp14	reference	-	Interolog
Q07812	BAX	nsp15	reference	-	Interolog
Q07812	BAX	nsp16	reference	-	Interolog
Q07812	BAX	nsp6	brazil	-	Interolog
Q07812	BAX	nsp12	china	-	Interolog
Q07812	BAX	nsp12	iran	-	Interolog
Q07812	BAX	nsp13	iran	-	Interolog
Q07812	BAX	nsp14	iran	-	Interolog
Q07812	BAX	nsp15	iran	-	Interolog
Q07812	BAX	nsp14	usa-ut	-	Interolog
Q07812	BAX	nsp5	vietnam	-	Interolog
P21796	VDAC1	M	reference	20.74	Interolog
P21796	VDAC1	M	china	20.74	Interolog
P21796	VDAC1	ORF3a	reference	14.2	Interolog
P21796	VDAC1	ORF3a	italy	14.2	Interolog
P21796	VDAC1	ORF3a	usa-ny	14.2	Interolog
P21796	VDAC1	spike	reference	1.0	Interolog
P21796	VDAC1	spike	spain	1.0	Interolog
P21796	VDAC1	spike	usa-ut	1.0	Interolog
P21796	VDAC1	ORF7a	reference	1.0	Interolog
P21796	VDAC1	nsp1	reference	-	Interolog
P21796	VDAC1	nsp2	reference	-	Interolog
P21796	VDAC1	nsp3	reference	-	Consensus
P21796	VDAC1	nsp4	reference	-	Interolog
P21796	VDAC1	nsp5	reference	-	Interolog
P21796	VDAC1	nsp6	reference	-	Interolog
P21796	VDAC1	nsp8	reference	-	Interolog
P21796	VDAC1	nsp9	reference	-	Interolog
P21796	VDAC1	nsp10	reference	-	Interolog
P21796	VDAC1	nsp13	reference	-	Interolog
P21796	VDAC1	nsp14	reference	-	Interolog
P21796	VDAC1	nsp15	reference	-	Interolog
P21796	VDAC1	nsp16	reference	-	Interolog
P21796	VDAC1	nsp6	brazil	-	Interolog
P21796	VDAC1	nsp12	china	-	Interolog
P21796	VDAC1	nsp12	iran	-	Interolog
P21796	VDAC1	nsp13	iran	-	Interolog
P21796	VDAC1	nsp14	iran	-	Interolog
P21796	VDAC1	nsp15	iran	-	Interolog
P21796	VDAC1	nsp14	usa-ut	-	Interolog
P21796	VDAC1	nsp5	vietnam	-	Interolog
P21796	VDAC1	ORF8	reference	1.0	Interolog
Q92985
Q92985
Q16611
Q9BZM4
Q29983	MICA	ORF3a	reference	6.413373469	Interolog
Q29983	MICA	ORF3a	italy	6.413373469	Interolog
Q29983	MICA	ORF3a	usa-ny	6.413373469	Interolog
Q29983	MICA	N	reference		Domain
Q29983	MICA	N	s.korea		Domain
Q29983	MICA	N	spain		Domain
Q8TD07
Q6H3X3
Q05193	DYN1	ORF9b	reference	5.66	Interolog
Q05193	DYN1	nsp1	reference	2.62	Interolog
Q05193	DYN1	nsp2	reference	2.62	Interolog
Q05193	DYN1	nsp3	reference	2.62	Interolog
Q05193	DYN1	nsp4	reference	2.62	Interolog
Q05193	DYN1	nsp5	reference	2.62	Interolog
Q05193	DYN1	nsp6	reference	2.62	Interolog
Q05193	DYN1	nsp8	reference	2.62	Interolog
Q05193	DYN1	nsp9	reference	2.62	Interolog
Q05193	DYN1	nsp10	reference	2.62	Interolog
Q05193	DYN1	nsp13	reference	2.62	Interolog
Q05193	DYN1	nsp14	reference	2.62	Interolog
Q05193	DYN1	nsp15	reference	2.62	Interolog
Q05193	DYN1	nsp16	reference	2.62	Interolog
Q05193	DYN1	nsp6	brazil	2.62	Interolog
Q05193	DYN1	nsp12	china	2.62	Interolog
Q05193	DYN1	nsp12	iran	2.62	Interolog
Q05193	DYN1	nsp13	iran	2.62	Interolog
Q05193	DYN1	nsp14	iran	2.62	Interolog
Q05193	DYN1	nsp15	iran	2.62	Interolog
Q05193	DYN1	nsp14	usa-ut	2.62	Interolog
Q05193	DYN1	nsp5	vietnam	2.62	Interolog
P04406	G3P	M	reference	203.51	Interolog
P04406	G3P	M	china	203.51	Interolog
P04406	G3P	spike	reference	1.0	Interolog
P04406	G3P	spike	spain	1.0	Interolog
P04406	G3P	spike	usa-ut	1.0	Interolog
P04406	G3P	nsp1	reference	110.6	Interolog
P04406	G3P	nsp2	reference	110.6	Interolog
P04406	G3P	nsp3	reference	110.6	Interolog
P04406	G3P	nsp4	reference	110.6	Interolog
P04406	G3P	nsp5	reference	110.6	Interolog
P04406	G3P	nsp6	reference	110.6	Interolog
P04406	G3P	nsp8	reference	110.6	Interolog
P04406	G3P	nsp9	reference	110.6	Interolog
P04406	G3P	nsp10	reference	110.6	Interolog
P04406	G3P	nsp13	reference	110.6	Interolog
P04406	G3P	nsp14	reference	110.6	Interolog
P04406	G3P	nsp15	reference	110.6	Interolog
P04406	G3P	nsp16	reference	110.6	Interolog
P04406	G3P	nsp6	brazil	110.6	Interolog
P04406	G3P	nsp12	china	110.6	Interolog
P04406	G3P	nsp12	iran	110.6	Interolog
P04406	G3P	nsp13	iran	110.6	Interolog
P04406	G3P	nsp14	iran	110.6	Interolog
P04406	G3P	nsp15	iran	110.6	Interolog
P04406	G3P	nsp14	usa-ut	110.6	Interolog
P04406	G3P	nsp5	vietnam	110.6	Interolog
P04406	G3P	ORF8	reference	1.0	Interolog
P04406	G3P	ORF3a	reference	0.35	Interolog
P04406	G3P	ORF3a	italy	0.35	Interolog
P04406	G3P	ORF3a	usa-ny	0.35	Interolog
O08674
P18627
P50570	DYN2	ORF9b	reference	5.66	Interolog
P50570	DYN2	nsp1	reference	2.62	Interolog
P50570	DYN2	nsp2	reference	2.62	Interolog
P50570	DYN2	nsp3	reference	2.62	Interolog
P50570	DYN2	nsp4	reference	2.62	Interolog
P50570	DYN2	nsp5	reference	2.62	Interolog
P50570	DYN2	nsp6	reference	2.62	Interolog
P50570	DYN2	nsp8	reference	2.62	Interolog
P50570	DYN2	nsp9	reference	2.62	Interolog
P50570	DYN2	nsp10	reference	2.62	Interolog
P50570	DYN2	nsp13	reference	2.62	Interolog
P50570	DYN2	nsp14	reference	2.62	Interolog
P50570	DYN2	nsp15	reference	2.62	Interolog
P50570	DYN2	nsp16	reference	2.62	Interolog
P50570	DYN2	nsp6	brazil	2.62	Interolog
P50570	DYN2	nsp12	china	2.62	Interolog
P50570	DYN2	nsp12	iran	2.62	Interolog
P50570	DYN2	nsp13	iran	2.62	Interolog
P50570	DYN2	nsp14	iran	2.62	Interolog
P50570	DYN2	nsp15	iran	2.62	Interolog
P50570	DYN2	nsp14	usa-ut	2.62	Interolog
P50570	DYN2	nsp5	vietnam	2.62	Interolog
Q9BYF1	ACE2	spike	reference	0.44	Consensus
Q9BYF1	ACE2	spike	spain	0.44	Consensus
Q9BYF1	ACE2	spike	usa-ut	0.44	Consensus

## Sheet: SARS-CoV
Host_Protein	Host_Gene	Pathogen_Protein	Pathogen_Isolate	Confidence	Category
Q15796	SMAD2	N	china_hongkong	-	Interolog
Q15796	SMAD2	M	china_hongkong	5.84	Interolog
Q15796	SMAD2	M	reference	5.84	Interolog
Q15796	SMAD2	nsp5	china_hongkong	0.96209	Interolog
Q15796	SMAD2	nsp8	china_hongkong	0.96209	Interolog
Q15796	SMAD2	nsp10	china_hongkong	0.96209	Interolog
Q15796	SMAD2	nsp12	china_hongkong	0.96209	Interolog
Q15796	SMAD2	nsp14	china_hongkong	0.96209	Interolog
Q15796	SMAD2	nsp15	china_hongkong	0.96209	Interolog
Q15796	SMAD2	nsp16	china_hongkong	0.96209	Interolog
Q15796	SMAD2	nsp13	reference	0.96209	Consensus
P08047
P08047
Q9QWV9
Q01105	SET	nsp1	china_hongkong	-	Interolog
Q01105	SET	nsp2	china_hongkong	-	Interolog
Q01105	SET	nsp3	china_hongkong	-	Interolog
Q01105	SET	nsp4	china_hongkong	-	Interolog
Q01105	SET	nsp5	china_hongkong	-	Interolog
Q01105	SET	nsp6	china_hongkong	-	Interolog
Q01105	SET	nsp8	china_hongkong	-	Interolog
Q01105	SET	nsp9	china_hongkong	-	Interolog
Q01105	SET	nsp10	china_hongkong	-	Interolog
Q01105	SET	nsp12	china_hongkong	-	Interolog
Q01105	SET	nsp14	china_hongkong	-	Interolog
Q01105	SET	nsp15	china_hongkong	-	Interolog
Q01105	SET	nsp16	china_hongkong	-	Interolog
Q01105	SET	nsp13	reference	-	Interolog
P02340
Q8IUC6
P24864	CCNE1	nsp13	reference		Domain
Q13158
Q14790	CASP8	nsp1	china_hongkong	-	Interolog
Q14790	CASP8	nsp2	china_hongkong	-	Interolog
Q14790	CASP8	nsp3	china_hongkong	-	Interolog
Q14790	CASP8	nsp4	china_hongkong	-	Interolog
Q14790	CASP8	nsp5	china_hongkong	-	Interolog
Q14790	CASP8	nsp6	china_hongkong	-	Interolog
Q14790	CASP8	nsp8	china_hongkong	-	Interolog
Q14790	CASP8	nsp9	china_hongkong	-	Interolog
Q14790	CASP8	nsp10	china_hongkong	-	Interolog
Q14790	CASP8	nsp12	china_hongkong	-	Interolog
Q14790	CASP8	nsp14	china_hongkong	-	Interolog
Q14790	CASP8	nsp15	china_hongkong	-	Interolog
Q14790	CASP8	nsp16	china_hongkong	-	Interolog
Q14790	CASP8	nsp13	reference	-	Interolog
P01100
P32927
P60568
P11021	BIP	spike	china_hongkong	-	Interolog
P11021	BIP	spike	reference	-	Interolog
P11021	BIP	spike	usa	-	Interolog
P11021	BIP	M	china_hongkong	147.04	Interolog
P11021	BIP	M	reference	147.04	Interolog
P11021	BIP	ORF3a	china_hongkong	-	Interolog
P11021	BIP	ORF3a	reference	-	Interolog
P11021	BIP	ORF3a	usa	-	Interolog
P11021	BIP	ORF7a	china_hongkong	893.0	Interolog
P11021	BIP	nsp1	china_hongkong	87.4	Interolog
P11021	BIP	nsp2	china_hongkong	87.4	Interolog
P11021	BIP	nsp3	china_hongkong	87.4	Interolog
P11021	BIP	nsp4	china_hongkong	87.4	Interolog
P11021	BIP	nsp5	china_hongkong	87.4	Interolog
P11021	BIP	nsp6	china_hongkong	87.4	Interolog
P11021	BIP	nsp8	china_hongkong	87.4	Interolog
P11021	BIP	nsp9	china_hongkong	87.4	Interolog
P11021	BIP	nsp10	china_hongkong	87.4	Interolog
P11021	BIP	nsp12	china_hongkong	87.4	Interolog
P11021	BIP	nsp14	china_hongkong	87.4	Interolog
P11021	BIP	nsp15	china_hongkong	87.4	Interolog
P11021	BIP	nsp16	china_hongkong	87.4	Interolog
P11021	BIP	nsp13	reference	87.4	Interolog
P11021	BIP	N	china_hongkong	2.338879709	Interolog
P11021	BIP	ORF9b	china_hongkong	3.791599687	Interolog
P11021	BIP	spike	china_hongkong	-	Interolog
P11021	BIP	spike	reference	-	Interolog
P11021	BIP	spike	usa	-	Interolog
P11021	BIP	M	china_hongkong	147.04	Interolog
P11021	BIP	M	reference	147.04	Interolog
P11021	BIP	ORF3a	china_hongkong	-	Interolog
P11021	BIP	ORF3a	reference	-	Interolog
P11021	BIP	ORF3a	usa	-	Interolog
P11021	BIP	ORF7a	china_hongkong	893.0	Interolog
P11021	BIP	nsp1	china_hongkong	87.4	Interolog
P11021	BIP	nsp2	china_hongkong	87.4	Interolog
P11021	BIP	nsp3	china_hongkong	87.4	Interolog
P11021	BIP	nsp4	china_hongkong	87.4	Interolog
P11021	BIP	nsp5	china_hongkong	87.4	Interolog
P11021	BIP	nsp6	china_hongkong	87.4	Interolog
P11021	BIP	nsp8	china_hongkong	87.4	Interolog
P11021	BIP	nsp9	china_hongkong	87.4	Interolog
P11021	BIP	nsp10	china_hongkong	87.4	Interolog
P11021	BIP	nsp12	china_hongkong	87.4	Interolog
P11021	BIP	nsp14	china_hongkong	87.4	Interolog
P11021	BIP	nsp15	china_hongkong	87.4	Interolog
P11021	BIP	nsp16	china_hongkong	87.4	Interolog
P11021	BIP	nsp13	reference	87.4	Interolog
P11021	BIP	N	china_hongkong	2.338879709	Interolog
P11021	BIP	ORF9b	china_hongkong	3.791599687	Interolog
P11021	BIP	spike	china_hongkong	-	Interolog
P11021	BIP	spike	reference	-	Interolog
P11021	BIP	spike	usa	-	Interolog
P11021	BIP	M	china_hongkong	147.04	Interolog
P11021	BIP	M	reference	147.04	Interolog
P11021	BIP	ORF3a	china_hongkong	-	Interolog
P11021	BIP	ORF3a	reference	-	Interolog
P11021	BIP	ORF3a	usa	-	Interolog
P11021	BIP	ORF7a	china_hongkong	893.0	Interolog
P11021	BIP	nsp1	china_hongkong	87.4	Interolog
P11021	BIP	nsp2	china_hongkong	87.4	Interolog
P11021	BIP	nsp3	china_hongkong	87.4	Interolog
P11021	BIP	nsp4	china_hongkong	87.4	Interolog
P11021	BIP	nsp5	china_hongkong	87.4	Interolog
P11021	BIP	nsp6	china_hongkong	87.4	Interolog
P11021	BIP	nsp8	china_hongkong	87.4	Interolog
P11021	BIP	nsp9	china_hongkong	87.4	Interolog
P11021	BIP	nsp10	china_hongkong	87.4	Interolog
P11021	BIP	nsp12	china_hongkong	87.4	Interolog
P11021	BIP	nsp14	china_hongkong	87.4	Interolog
P11021	BIP	nsp15	china_hongkong	87.4	Interolog
P11021	BIP	nsp16	china_hongkong	87.4	Interolog
P11021	BIP	nsp13	reference	87.4	Interolog
P11021	BIP	N	china_hongkong	2.338879709	Interolog
P11021	BIP	ORF9b	china_hongkong	3.791599687	Interolog
P11021	BIP	spike	china_hongkong	-	Interolog
P11021	BIP	spike	reference	-	Interolog
P11021	BIP	spike	usa	-	Interolog
P11021	BIP	M	china_hongkong	147.04	Interolog
P11021	BIP	M	reference	147.04	Interolog
P11021	BIP	ORF3a	china_hongkong	-	Interolog
P11021	BIP	ORF3a	reference	-	Interolog
P11021	BIP	ORF3a	usa	-	Interolog
P11021	BIP	ORF7a	china_hongkong	893.0	Interolog
P11021	BIP	nsp1	china_hongkong	87.4	Interolog
P11021	BIP	nsp2	china_hongkong	87.4	Interolog
P11021	BIP	nsp3	china_hongkong	87.4	Interolog
P11021	BIP	nsp4	china_hongkong	87.4	Interolog
P11021	BIP	nsp5	china_hongkong	87.4	Interolog
P11021	BIP	nsp6	china_hongkong	87.4	Interolog
P11021	BIP	nsp8	china_hongkong	87.4	Interolog
P11021	BIP	nsp9	china_hongkong	87.4	Interolog
P11021	BIP	nsp10	china_hongkong	87.4	Interolog
P11021	BIP	nsp12	china_hongkong	87.4	Interolog
P11021	BIP	nsp14	china_hongkong	87.4	Interolog
P11021	BIP	nsp15	china_hongkong	87.4	Interolog
P11021	BIP	nsp16	china_hongkong	87.4	Interolog
P11021	BIP	nsp13	reference	87.4	Interolog
P11021	BIP	N	china_hongkong	2.338879709	Interolog
P11021	BIP	ORF9b	china_hongkong	3.791599687	Interolog
P05412	JUN	nsp1	china_hongkong	-	Interolog
P05412	JUN	nsp2	china_hongkong	-	Interolog
P05412	JUN	nsp3	china_hongkong	-	Interolog
P05412	JUN	nsp4	china_hongkong	-	Interolog
P05412	JUN	nsp5	china_hongkong	-	Interolog
P05412	JUN	nsp6	china_hongkong	-	Interolog
P05412	JUN	nsp8	china_hongkong	-	Interolog
P05412	JUN	nsp9	china_hongkong	-	Interolog
P05412	JUN	nsp10	china_hongkong	-	Interolog
P05412	JUN	nsp12	china_hongkong	-	Interolog
P05412	JUN	nsp14	china_hongkong	-	Interolog
P05412	JUN	nsp15	china_hongkong	-	Interolog
P05412	JUN	nsp16	china_hongkong	-	Interolog
P05412	JUN	nsp13	reference	-	Interolog
P05549
P50591
P50591
O43557
P01374
P01375
P48023
P48023
P29965
P29965
P32971
P32971
O43508
P41273	TNFL9	ORF3a	china_hongkong	10.52424533	Interolog
P41273	TNFL9	ORF3a	reference	10.52424533	Interolog
P41273	TNFL9	ORF3a	usa	10.52424533	Interolog
P41273	TNFL9	ORF3a	china_hongkong	10.52424533	Interolog
P41273	TNFL9	ORF3a	reference	10.52424533	Interolog
P41273	TNFL9	ORF3a	usa	10.52424533	Interolog
P43489
O75888
O14788
O95150
O00499	BIN1	M	china_hongkong	-	Interolog
O00499	BIN1	M	reference	-	Interolog
O00499	BIN1	nsp13	reference		Domain
P04637	P53	ORF3a	china_hongkong	1.0	Interolog
P04637	P53	ORF3a	reference	1.0	Interolog
P04637	P53	ORF3a	usa	1.0	Interolog
P04637	P53	spike	china_hongkong	1.0	Interolog
P04637	P53	spike	reference	1.0	Interolog
P04637	P53	spike	usa	1.0	Interolog
P04637	P53	ORF7a	china_hongkong	1.0	Interolog
P04637	P53	nsp1	china_hongkong	1.0	Interolog
P04637	P53	nsp2	china_hongkong	1.0	Interolog
P04637	P53	nsp3	china_hongkong	1.0	Interolog
P04637	P53	nsp4	china_hongkong	1.0	Interolog
P04637	P53	nsp5	china_hongkong	1.0	Interolog
P04637	P53	nsp6	china_hongkong	1.0	Interolog
P04637	P53	nsp8	china_hongkong	1.0	Interolog
P04637	P53	nsp9	china_hongkong	1.0	Interolog
P04637	P53	nsp10	china_hongkong	1.0	Interolog
P04637	P53	nsp12	china_hongkong	1.0	Interolog
P04637	P53	nsp14	china_hongkong	1.0	Interolog
P04637	P53	nsp15	china_hongkong	1.0	Interolog
P04637	P53	nsp16	china_hongkong	1.0	Interolog
P04637	P53	nsp13	reference	1.0	Interolog
P04637	P53	ORF3b	china_hongkong	6.146046105	Interolog
P09225
Q06643
P32970
P32972
P27548
P41274
P41047
P41155
P50592
P23510
P43488
P05161	ISG15	nsp1	china_hongkong	-	Interolog
P05161	ISG15	nsp2	china_hongkong	-	Interolog
P05161	ISG15	nsp3	china_hongkong	-	Consensus
P05161	ISG15	nsp4	china_hongkong	-	Interolog
P05161	ISG15	nsp5	china_hongkong	-	Interolog
P05161	ISG15	nsp6	china_hongkong	-	Interolog
P05161	ISG15	nsp8	china_hongkong	-	Interolog
P05161	ISG15	nsp9	china_hongkong	-	Interolog
P05161	ISG15	nsp10	china_hongkong	-	Interolog
P05161	ISG15	nsp12	china_hongkong	-	Interolog
P05161	ISG15	nsp14	china_hongkong	-	Interolog
P05161	ISG15	nsp15	china_hongkong	-	Interolog
P05161	ISG15	nsp16	china_hongkong	-	Interolog
P05161	ISG15	nsp13	reference	-	Consensus
P14753
P63279	UBC9	N	china_hongkong	-	Interolog
P63165	SUMO1	N	china_hongkong	0.54	Interolog
Q07812	BAX	ORF7a	china_hongkong	-	Interolog
Q07812	BAX	nsp1	china_hongkong	-	Interolog
Q07812	BAX	nsp2	china_hongkong	-	Interolog
Q07812	BAX	nsp3	china_hongkong	-	Interolog
Q07812	BAX	nsp4	china_hongkong	-	Interolog
Q07812	BAX	nsp5	china_hongkong	-	Interolog
Q07812	BAX	nsp6	china_hongkong	-	Interolog
Q07812	BAX	nsp8	china_hongkong	-	Interolog
Q07812	BAX	nsp9	china_hongkong	-	Interolog
Q07812	BAX	nsp10	china_hongkong	-	Interolog
Q07812	BAX	nsp12	china_hongkong	-	Interolog
Q07812	BAX	nsp14	china_hongkong	-	Interolog
Q07812	BAX	nsp15	china_hongkong	-	Interolog
Q07812	BAX	nsp16	china_hongkong	-	Interolog
Q07812	BAX	nsp13	reference	-	Interolog
Q07812	BAX	ORF7a	china_hongkong	-	Interolog
Q07812	BAX	nsp1	china_hongkong	-	Interolog
Q07812	BAX	nsp2	china_hongkong	-	Interolog
Q07812	BAX	nsp3	china_hongkong	-	Interolog
Q07812	BAX	nsp4	china_hongkong	-	Interolog
Q07812	BAX	nsp5	china_hongkong	-	Interolog
Q07812	BAX	nsp6	china_hongkong	-	Interolog
Q07812	BAX	nsp8	china_hongkong	-	Interolog
Q07812	BAX	nsp9	china_hongkong	-	Interolog
Q07812	BAX	nsp10	china_hongkong	-	Interolog
Q07812	BAX	nsp12	china_hongkong	-	Interolog
Q07812	BAX	nsp14	china_hongkong	-	Interolog
Q07812	BAX	nsp15	china_hongkong	-	Interolog
Q07812	BAX	nsp16	china_hongkong	-	Interolog
Q07812	BAX	nsp13	reference	-	Interolog
P21796	VDAC1	M	china_hongkong	20.74	Interolog
P21796	VDAC1	M	reference	20.74	Interolog
P21796	VDAC1	ORF3a	china_hongkong	14.2	Interolog
P21796	VDAC1	ORF3a	reference	14.2	Interolog
P21796	VDAC1	ORF3a	usa	14.2	Interolog
P21796	VDAC1	spike	china_hongkong	1.0	Interolog
P21796	VDAC1	spike	reference	1.0	Interolog
P21796	VDAC1	spike	usa	1.0	Interolog
P21796	VDAC1	ORF7a	china_hongkong	1.0	Interolog
P21796	VDAC1	nsp1	china_hongkong	-	Interolog
P21796	VDAC1	nsp2	china_hongkong	-	Interolog
P21796	VDAC1	nsp3	china_hongkong	-	Consensus
P21796	VDAC1	nsp4	china_hongkong	-	Interolog
P21796	VDAC1	nsp5	china_hongkong	-	Interolog
P21796	VDAC1	nsp6	china_hongkong	-	Interolog
P21796	VDAC1	nsp8	china_hongkong	-	Interolog
P21796	VDAC1	nsp9	china_hongkong	-	Interolog
P21796	VDAC1	nsp10	china_hongkong	-	Interolog
P21796	VDAC1	nsp12	china_hongkong	-	Interolog
P21796	VDAC1	nsp14	china_hongkong	-	Interolog
P21796	VDAC1	nsp15	china_hongkong	-	Interolog
P21796	VDAC1	nsp16	china_hongkong	-	Interolog
P21796	VDAC1	nsp13	reference	-	Interolog
Q92985
Q92985
Q16611
Q9BZM4
Q29983	MICA	ORF3a	china_hongkong	6.413373469	Interolog
Q29983	MICA	ORF3a	reference	6.413373469	Interolog
Q29983	MICA	ORF3a	usa	6.413373469	Interolog
Q29983	MICA	N	china_hongkong		Domain
Q8TD07
Q6H3X3
Q05193	DYN1	nsp1	china_hongkong	2.62	Interolog
Q05193	DYN1	nsp2	china_hongkong	2.62	Interolog
Q05193	DYN1	nsp3	china_hongkong	2.62	Interolog
Q05193	DYN1	nsp4	china_hongkong	2.62	Interolog
Q05193	DYN1	nsp5	china_hongkong	2.62	Interolog
Q05193	DYN1	nsp6	china_hongkong	2.62	Interolog
Q05193	DYN1	nsp8	china_hongkong	2.62	Interolog
Q05193	DYN1	nsp9	china_hongkong	2.62	Interolog
Q05193	DYN1	nsp10	china_hongkong	2.62	Interolog
Q05193	DYN1	nsp12	china_hongkong	2.62	Interolog
Q05193	DYN1	nsp14	china_hongkong	2.62	Interolog
Q05193	DYN1	nsp15	china_hongkong	2.62	Interolog
Q05193	DYN1	nsp16	china_hongkong	2.62	Interolog
Q05193	DYN1	nsp13	reference	2.62	Interolog
P04406	G3P	M	china_hongkong	203.51	Interolog
P04406	G3P	M	reference	203.51	Interolog
P04406	G3P	spike	china_hongkong	1.0	Interolog
P04406	G3P	spike	reference	1.0	Interolog
P04406	G3P	spike	usa	1.0	Interolog
P04406	G3P	nsp1	china_hongkong	110.6	Interolog
P04406	G3P	nsp2	china_hongkong	110.6	Interolog
P04406	G3P	nsp3	china_hongkong	110.6	Interolog
P04406	G3P	nsp4	china_hongkong	110.6	Interolog
P04406	G3P	nsp5	china_hongkong	110.6	Interolog
P04406	G3P	nsp6	china_hongkong	110.6	Interolog
P04406	G3P	nsp8	china_hongkong	110.6	Interolog
P04406	G3P	nsp9	china_hongkong	110.6	Interolog
P04406	G3P	nsp10	china_hongkong	110.6	Interolog
P04406	G3P	nsp12	china_hongkong	110.6	Interolog
P04406	G3P	nsp14	china_hongkong	110.6	Interolog
P04406	G3P	nsp15	china_hongkong	110.6	Interolog
P04406	G3P	nsp16	china_hongkong	110.6	Interolog
P04406	G3P	nsp13	reference	110.6	Interolog
P04406	G3P	ORF3a	china_hongkong	0.35	Interolog
P04406	G3P	ORF3a	reference	0.35	Interolog
P04406	G3P	ORF3a	usa	0.35	Interolog
O08674
P18627
P50570	DYN2	nsp1	china_hongkong	2.62	Interolog
P50570	DYN2	nsp2	china_hongkong	2.62	Interolog
P50570	DYN2	nsp3	china_hongkong	2.62	Interolog
P50570	DYN2	nsp4	china_hongkong	2.62	Interolog
P50570	DYN2	nsp5	china_hongkong	2.62	Interolog
P50570	DYN2	nsp6	china_hongkong	2.62	Interolog
P50570	DYN2	nsp8	china_hongkong	2.62	Interolog
P50570	DYN2	nsp9	china_hongkong	2.62	Interolog
P50570	DYN2	nsp10	china_hongkong	2.62	Interolog
P50570	DYN2	nsp12	china_hongkong	2.62	Interolog
P50570	DYN2	nsp14	china_hongkong	2.62	Interolog
P50570	DYN2	nsp15	china_hongkong	2.62	Interolog
P50570	DYN2	nsp16	china_hongkong	2.62	Interolog
P50570	DYN2	nsp13	reference	2.62	Interolog
Q9BYF1	ACE2	spike	china_hongkong	0.44	Consensus
Q9BYF1	ACE2	spike	reference	0.44	Consensus
Q9BYF1	ACE2	spike	usa	0.44	Consensus

## Sheet: MERS
Host_Protein	Host_Gene	Pathogen_Protein	Pathogen_Isolate	Confidence	Category
Q15796	SMAD2	N	reference	-	Interolog
Q15796	SMAD2	M	reference	5.84	Interolog
Q15796	SMAD2	nsp1	reference	0.96209	Interolog
Q15796	SMAD2	nsp2	reference	0.96209	Interolog
Q15796	SMAD2	nsp3	reference	0.96209	Interolog
Q15796	SMAD2	nsp4	reference	0.96209	Interolog
Q15796	SMAD2	nsp5	reference	0.96209	Interolog
Q15796	SMAD2	nsp6	reference	0.96209	Interolog
Q15796	SMAD2	nsp8	reference	0.96209	Interolog
Q15796	SMAD2	nsp9	reference	0.96209	Interolog
Q15796	SMAD2	nsp10	reference	0.96209	Interolog
Q15796	SMAD2	nsp12	reference	0.96209	Interolog
Q15796	SMAD2	nsp13	reference	0.96209	Consensus
Q15796	SMAD2	nsp14	reference	0.96209	Interolog
Q15796	SMAD2	nsp15	reference	0.96209	Interolog
Q15796	SMAD2	nsp16	reference	0.96209	Interolog
P08047
P08047
Q9QWV9
Q01105	SET	nsp5	reference	-	Interolog
Q01105	SET	nsp8	reference	-	Interolog
Q01105	SET	nsp10	reference	-	Interolog
Q01105	SET	nsp12	reference	-	Interolog
Q01105	SET	nsp13	reference	-	Interolog
Q01105	SET	nsp14	reference	-	Interolog
Q01105	SET	nsp15	reference	-	Interolog
Q01105	SET	nsp16	reference	-	Interolog
Q01105	SET	ORF3	reference	-	Interolog
P02340
Q8IUC6
P24864	CCNE1	nsp13	reference		Domain
Q13158
Q14790	CASP8	nsp5	reference	-	Interolog
Q14790	CASP8	nsp8	reference	-	Interolog
Q14790	CASP8	nsp10	reference	-	Interolog
Q14790	CASP8	nsp12	reference	-	Interolog
Q14790	CASP8	nsp13	reference	-	Interolog
Q14790	CASP8	nsp14	reference	-	Interolog
Q14790	CASP8	nsp15	reference	-	Interolog
Q14790	CASP8	nsp16	reference	-	Interolog
Q14790	CASP8	ORF4a	reference		Domain
P01100
P32927
P60568
P11021	BIP	spike	reference	-	Interolog
P11021	BIP	M	reference	147.04	Interolog
P11021	BIP	nsp5	reference	2.939601689	Interolog
P11021	BIP	nsp8	reference	2.939601689	Interolog
P11021	BIP	nsp10	reference	2.939601689	Interolog
P11021	BIP	nsp12	reference	2.939601689	Interolog
P11021	BIP	nsp13	reference	2.939601689	Interolog
P11021	BIP	nsp14	reference	2.939601689	Interolog
P11021	BIP	nsp15	reference	2.939601689	Interolog
P11021	BIP	nsp16	reference	2.939601689	Interolog
P11021	BIP	N	reference	-	Interolog
P11021	BIP	ORF3	reference	-	Interolog
P11021	BIP	spike	reference	-	Interolog
P11021	BIP	M	reference	147.04	Interolog
P11021	BIP	nsp5	reference	2.939601689	Interolog
P11021	BIP	nsp8	reference	2.939601689	Interolog
P11021	BIP	nsp10	reference	2.939601689	Interolog
P11021	BIP	nsp12	reference	2.939601689	Interolog
P11021	BIP	nsp13	reference	2.939601689	Interolog
P11021	BIP	nsp14	reference	2.939601689	Interolog
P11021	BIP	nsp15	reference	2.939601689	Interolog
P11021	BIP	nsp16	reference	2.939601689	Interolog
P11021	BIP	N	reference	-	Interolog
P11021	BIP	ORF3	reference	-	Interolog
P11021	BIP	spike	reference	-	Interolog
P11021	BIP	M	reference	147.04	Interolog
P11021	BIP	nsp5	reference	2.939601689	Interolog
P11021	BIP	nsp8	reference	2.939601689	Interolog
P11021	BIP	nsp10	reference	2.939601689	Interolog
P11021	BIP	nsp12	reference	2.939601689	Interolog
P11021	BIP	nsp13	reference	2.939601689	Interolog
P11021	BIP	nsp14	reference	2.939601689	Interolog
P11021	BIP	nsp15	reference	2.939601689	Interolog
P11021	BIP	nsp16	reference	2.939601689	Interolog
P11021	BIP	N	reference	-	Interolog
P11021	BIP	ORF3	reference	-	Interolog
P11021	BIP	spike	reference	-	Interolog
P11021	BIP	M	reference	147.04	Interolog
P11021	BIP	nsp5	reference	2.939601689	Interolog
P11021	BIP	nsp8	reference	2.939601689	Interolog
P11021	BIP	nsp10	reference	2.939601689	Interolog
P11021	BIP	nsp12	reference	2.939601689	Interolog
P11021	BIP	nsp13	reference	2.939601689	Interolog
P11021	BIP	nsp14	reference	2.939601689	Interolog
P11021	BIP	nsp15	reference	2.939601689	Interolog
P11021	BIP	nsp16	reference	2.939601689	Interolog
P11021	BIP	N	reference	-	Interolog
P11021	BIP	ORF3	reference	-	Interolog
P05412	JUN	nsp5	reference	-	Interolog
P05412	JUN	nsp8	reference	-	Interolog
P05412	JUN	nsp10	reference	-	Interolog
P05412	JUN	nsp12	reference	-	Interolog
P05412	JUN	nsp13	reference	-	Interolog
P05412	JUN	nsp14	reference	-	Interolog
P05412	JUN	nsp15	reference	-	Interolog
P05412	JUN	nsp16	reference	-	Interolog
P05412	JUN	ORF3	reference	-	Interolog
P05549
P50591
P50591
O43557
P01374
P01375
P48023
P48023
P29965
P29965
P32971
P32971
O43508
P41273
P41273
P43489
O75888
O14788
O95150
O00499	BIN1	M	reference	-	Interolog
O00499	BIN1	nsp13	reference		Domain
P04637	P53	nsp5	reference	1.0	Interolog
P04637	P53	nsp8	reference	1.0	Interolog
P04637	P53	nsp10	reference	1.0	Interolog
P04637	P53	nsp12	reference	1.0	Interolog
P04637	P53	nsp13	reference	1.0	Interolog
P04637	P53	nsp14	reference	1.0	Interolog
P04637	P53	nsp15	reference	1.0	Interolog
P04637	P53	nsp16	reference	1.0	Interolog
P04637	P53	nsp1	reference	0.81292	Interolog
P04637	P53	nsp2	reference	0.81292	Interolog
P04637	P53	nsp3	reference	0.81292	Interolog
P04637	P53	nsp4	reference	0.81292	Interolog
P04637	P53	nsp6	reference	0.81292	Interolog
P04637	P53	nsp9	reference	0.81292	Interolog
P09225
Q06643
P32970
P32972
P27548
P41274
P41047
P41155
P50592
P23510
P43488
P05161	ISG15	nsp5	reference	-	Interolog
P05161	ISG15	nsp8	reference	-	Interolog
P05161	ISG15	nsp10	reference	-	Interolog
P05161	ISG15	nsp12	reference	-	Interolog
P05161	ISG15	nsp13	reference	-	Consensus
P05161	ISG15	nsp14	reference	-	Interolog
P05161	ISG15	nsp15	reference	-	Interolog
P05161	ISG15	nsp16	reference	-	Interolog
P05161	ISG15	nsp1	reference	-	Interolog
P05161	ISG15	nsp2	reference	-	Interolog
P05161	ISG15	nsp3	reference	-	Consensus
P05161	ISG15	nsp4	reference	-	Interolog
P05161	ISG15	nsp6	reference	-	Interolog
P05161	ISG15	nsp9	reference	-	Interolog
P14753
P63279	UBC9	N	reference	-	Interolog
P63165	SUMO1	N	reference	0.54	Interolog
Q07812	BAX	nsp5	reference	-	Interolog
Q07812	BAX	nsp8	reference	-	Interolog
Q07812	BAX	nsp10	reference	-	Interolog
Q07812	BAX	nsp12	reference	-	Interolog
Q07812	BAX	nsp13	reference	-	Interolog
Q07812	BAX	nsp14	reference	-	Interolog
Q07812	BAX	nsp15	reference	-	Interolog
Q07812	BAX	nsp16	reference	-	Interolog
Q07812	BAX	nsp5	reference	-	Interolog
Q07812	BAX	nsp8	reference	-	Interolog
Q07812	BAX	nsp10	reference	-	Interolog
Q07812	BAX	nsp12	reference	-	Interolog
Q07812	BAX	nsp13	reference	-	Interolog
Q07812	BAX	nsp14	reference	-	Interolog
Q07812	BAX	nsp15	reference	-	Interolog
Q07812	BAX	nsp16	reference	-	Interolog
P21796	VDAC1	M	reference	20.74	Interolog
P21796	VDAC1	nsp5	reference	-	Interolog
P21796	VDAC1	nsp8	reference	-	Interolog
P21796	VDAC1	nsp10	reference	-	Interolog
P21796	VDAC1	nsp12	reference	-	Interolog
P21796	VDAC1	nsp13	reference	-	Interolog
P21796	VDAC1	nsp14	reference	-	Interolog
P21796	VDAC1	nsp15	reference	-	Interolog
P21796	VDAC1	nsp16	reference	-	Interolog
P21796	VDAC1	ORF3	reference	-	Interolog
P21796	VDAC1	nsp3	reference		Domain
Q92985
Q92985
Q16611
Q9BZM4
Q29983	MICA	N	reference		Domain
Q8TD07
Q6H3X3
Q05193	DYN1	nsp5	reference	2.62	Interolog
Q05193	DYN1	nsp8	reference	2.62	Interolog
Q05193	DYN1	nsp10	reference	2.62	Interolog
Q05193	DYN1	nsp12	reference	2.62	Interolog
Q05193	DYN1	nsp13	reference	2.62	Interolog
Q05193	DYN1	nsp14	reference	2.62	Interolog
Q05193	DYN1	nsp15	reference	2.62	Interolog
Q05193	DYN1	nsp16	reference	2.62	Interolog
Q05193	DYN1	ORF3	reference	-	Interolog
P04406	G3P	M	reference	203.51	Interolog
P04406	G3P	nsp5	reference	110.6	Interolog
P04406	G3P	nsp8	reference	110.6	Interolog
P04406	G3P	nsp10	reference	110.6	Interolog
P04406	G3P	nsp12	reference	110.6	Interolog
P04406	G3P	nsp13	reference	110.6	Interolog
P04406	G3P	nsp14	reference	110.6	Interolog
P04406	G3P	nsp15	reference	110.6	Interolog
P04406	G3P	nsp16	reference	110.6	Interolog
O08674
P18627
P50570	DYN2	nsp5	reference	2.62	Interolog
P50570	DYN2	nsp8	reference	2.62	Interolog
P50570	DYN2	nsp10	reference	2.62	Interolog
P50570	DYN2	nsp12	reference	2.62	Interolog
P50570	DYN2	nsp13	reference	2.62	Interolog
P50570	DYN2	nsp14	reference	2.62	Interolog
P50570	DYN2	nsp15	reference	2.62	Interolog
P50570	DYN2	nsp16	reference	2.62	Interolog
P50570	DYN2	ORF3	reference	-	Interolog
Q9BYF1	ACE2	spike	reference		Domain
