# Supplementary material for: HuCoPIA: An Atlas of Human vs. SARS-CoV-2 Interactome and the Comparative Analysis with Other Coronaviridae Family Viruses
Source: Viruses. 2023 Feb 10;15(2):492. doi: 10.3390/v15020492 (PMC9962590; doi:10.3390/v15020492)
Supplement: Supplementary file 1 [file viruses-15-00492-s001.zip › viruses-2051540-supplementary-TableS3.xlsx]

## Sheet: SARS-COV-2
Pathogen	Pathogen Protein	Pathogen Isolate	P-Protein Length	Human Gene	Human Protein	H-Protein Length	Tissue	Pathogen Interactor	Human Interactor	Confidence	Interaction Type	Interaction Category	Publication
sars-cov-2	nsp1	reference	180	AP2M1	Q96CW1	435	Cells - Cultured fibroblasts	P0C6X7	Q96CW1	-	interolog	both	888800000285
sars-cov-2	nsp2	reference	638	AP2M1	Q96CW1	435	Cells - Cultured fibroblasts	P0C6X7	Q96CW1	-	interolog	both	888800000285
sars-cov-2	nsp3	reference	1945	AP2M1	Q96CW1	435	Cells - Cultured fibroblasts	P0C6X7	Q96CW1	-	interolog	both	888800000285
sars-cov-2	nsp4	reference	500	AP2M1	Q96CW1	435	Cells - Cultured fibroblasts	P0C6X7	Q96CW1	-	interolog	both	888800000285
sars-cov-2	nsp5	reference	306	AP2M1	Q96CW1	435	Cells - Cultured fibroblasts	P0C6X7	Q96CW1	-	interolog	both	888800000285
sars-cov-2	nsp5	vietnam	306	AP2M1	Q96CW1	435	Cells - Cultured fibroblasts	P0C6X7	Q96CW1	-	interolog	both	888800000285
sars-cov-2	nsp6	reference	290	AP2M1	Q96CW1	435	Cells - Cultured fibroblasts	P0C6X7	Q96CW1	-	interolog	both	888800000285
sars-cov-2	nsp6	brazil	290	AP2M1	Q96CW1	435	Cells - Cultured fibroblasts	P0C6X7	Q96CW1	-	interolog	both	888800000285
sars-cov-2	nsp8	reference	198	AP2M1	Q96CW1	435	Cells - Cultured fibroblasts	P0C6X7	Q96CW1	-	interolog	both	888800000285
sars-cov-2	nsp9	reference	113	AP2M1	Q96CW1	435	Cells - Cultured fibroblasts	P0C6X7	Q96CW1	-	interolog	both	888800000285
sars-cov-2	nsp10	reference	139	AP2M1	Q96CW1	435	Cells - Cultured fibroblasts	P0C6X7	Q96CW1	-	interolog	both	888800000285
sars-cov-2	nsp13	reference	601	AP2M1	Q96CW1	435	Cells - Cultured fibroblasts	P0C6X7	Q96CW1	-	consensus	both	888800000285
sars-cov-2	nsp13	iran	601	AP2M1	Q96CW1	435	Cells - Cultured fibroblasts	P0C6X7	Q96CW1	-	consensus	both	888800000285
sars-cov-2	nsp14	reference	527	AP2M1	Q96CW1	435	Cells - Cultured fibroblasts	P0C6X7	Q96CW1	-	interolog	both	888800000285
sars-cov-2	nsp14	iran	527	AP2M1	Q96CW1	435	Cells - Cultured fibroblasts	P0C6X7	Q96CW1	-	interolog	both	888800000285
sars-cov-2	nsp14	usa-ut	527	AP2M1	Q96CW1	435	Cells - Cultured fibroblasts	P0C6X7	Q96CW1	-	interolog	both	888800000285
sars-cov-2	nsp15	reference	346	AP2M1	Q96CW1	435	Cells - Cultured fibroblasts	P0C6X7	Q96CW1	-	interolog	both	888800000285
sars-cov-2	nsp15	iran	346	AP2M1	Q96CW1	435	Cells - Cultured fibroblasts	P0C6X7	Q96CW1	-	interolog	both	888800000285
sars-cov-2	nsp16	reference	298	AP2M1	Q96CW1	435	Cells - Cultured fibroblasts	P0C6X7	Q96CW1	-	interolog	both	888800000285
sars-cov-2	nsp12	china_Beijing	927	AP2M1	Q96CW1	435	Cells - Cultured fibroblasts	P0C6X7	Q96CW1	-	interolog	both	888800000285
sars-cov-2	nsp12	iran	927	AP2M1	Q96CW1	435	Cells - Cultured fibroblasts	P0C6X7	Q96CW1	-	interolog	both	888800000285
sars-cov-2	M	reference	222	AP2M1	Q96CW1	435	Cells - Cultured fibroblasts	P0DTC5	Q96CW1	41.31	interolog	both	888800000104
sars-cov-2	M	china_Beijing	222	AP2M1	Q96CW1	435	Cells - Cultured fibroblasts	P0DTC5	Q96CW1	41.31	interolog	both	888800000104
sars-cov-2	ORF3a	reference	275	AP2M1	Q96CW1	435	Cells - Cultured fibroblasts	P0DTC3	Q96CW1	18.91	interolog	both	888800000104
sars-cov-2	ORF3a	italy	275	AP2M1	Q96CW1	435	Cells - Cultured fibroblasts	P0DTC3	Q96CW1	18.91	interolog	both	888800000104
sars-cov-2	ORF3a	usa-ny	275	AP2M1	Q96CW1	435	Cells - Cultured fibroblasts	P0DTC3	Q96CW1	18.91	interolog	both	888800000104
sars-cov-2	spike	reference	1273	AP2M1	Q96CW1	435	Cells - Cultured fibroblasts	P0DTC2	Q96CW1	6.03	interolog	both	888800000104
sars-cov-2	spike	spain	1273	AP2M1	Q96CW1	435	Cells - Cultured fibroblasts	P0DTC2	Q96CW1	6.03	interolog	both	888800000104
sars-cov-2	spike	usa-ut	1273	AP2M1	Q96CW1	435	Cells - Cultured fibroblasts	P0DTC2	Q96CW1	6.03	interolog	both	888800000104
sars-cov-2	ORF7a	reference	121	AP2M1	Q96CW1	435	Cells - Cultured fibroblasts	P0DTC7	Q96CW1	26.23	interolog	both	888800000104
sars-cov-2	N	reference	419	AP2M1	Q96CW1	435	Cells - Cultured fibroblasts	P59595	Q96CW1	-	interolog	both	888800000285
sars-cov-2	N	s.korea	419	AP2M1	Q96CW1	435	Cells - Cultured fibroblasts	P59595	Q96CW1	-	interolog	both	888800000285
sars-cov-2	N	spain	419	AP2M1	Q96CW1	435	Cells - Cultured fibroblasts	P59595	Q96CW1	-	interolog	both	888800000285
sars-cov-2	ORF8	reference	121	AP2M1	Q96CW1	435	Cells - Cultured fibroblasts	P0DTC8	Q96CW1	3.53	interolog	both	888800000104
sars-cov-2	ORF9b	reference	97	AP2M1	Q96CW1	435	Cells - Cultured fibroblasts	P0DTD2	Q96CW1	0.99	interolog	both	34709727
sars-cov-2	nsp1	reference	180	DDX21	Q9NR30	783	Cells - EBV-transformed lymphocytes	P0DTD1	Q9NR30	18.78	interolog	both	888800000104
sars-cov-2	nsp2	reference	638	DDX21	Q9NR30	783	Cells - EBV-transformed lymphocytes	P0DTD1	Q9NR30	18.78	interolog	both	888800000104
sars-cov-2	nsp3	reference	1945	DDX21	Q9NR30	783	Cells - EBV-transformed lymphocytes	P0DTD1	Q9NR30	18.78	interolog	both	888800000104
sars-cov-2	nsp4	reference	500	DDX21	Q9NR30	783	Cells - EBV-transformed lymphocytes	P0DTD1	Q9NR30	18.78	interolog	both	888800000104
sars-cov-2	nsp5	reference	306	DDX21	Q9NR30	783	Cells - EBV-transformed lymphocytes	P0DTD1	Q9NR30	18.78	interolog	both	888800000104
sars-cov-2	nsp5	vietnam	306	DDX21	Q9NR30	783	Cells - EBV-transformed lymphocytes	P0DTD1	Q9NR30	18.78	interolog	both	888800000104
sars-cov-2	nsp6	reference	290	DDX21	Q9NR30	783	Cells - EBV-transformed lymphocytes	P0DTD1	Q9NR30	18.78	interolog	both	888800000104
sars-cov-2	nsp6	brazil	290	DDX21	Q9NR30	783	Cells - EBV-transformed lymphocytes	P0DTD1	Q9NR30	18.78	interolog	both	888800000104
sars-cov-2	nsp8	reference	198	DDX21	Q9NR30	783	Cells - EBV-transformed lymphocytes	P0DTD1	Q9NR30	18.78	interolog	both	888800000104
sars-cov-2	nsp9	reference	113	DDX21	Q9NR30	783	Cells - EBV-transformed lymphocytes	P0DTD1	Q9NR30	18.78	interolog	both	888800000104
sars-cov-2	nsp10	reference	139	DDX21	Q9NR30	783	Cells - EBV-transformed lymphocytes	P0DTD1	Q9NR30	18.78	interolog	both	888800000104
sars-cov-2	nsp13	reference	601	DDX21	Q9NR30	783	Cells - EBV-transformed lymphocytes	P0DTD1	Q9NR30	18.78	consensus	both	888800000104
sars-cov-2	nsp13	iran	601	DDX21	Q9NR30	783	Cells - EBV-transformed lymphocytes	P0DTD1	Q9NR30	18.78	consensus	both	888800000104
sars-cov-2	nsp14	reference	527	DDX21	Q9NR30	783	Cells - EBV-transformed lymphocytes	P0DTD1	Q9NR30	18.78	interolog	both	888800000104
sars-cov-2	nsp14	iran	527	DDX21	Q9NR30	783	Cells - EBV-transformed lymphocytes	P0DTD1	Q9NR30	18.78	interolog	both	888800000104
sars-cov-2	nsp14	usa-ut	527	DDX21	Q9NR30	783	Cells - EBV-transformed lymphocytes	P0DTD1	Q9NR30	18.78	interolog	both	888800000104
sars-cov-2	nsp15	reference	346	DDX21	Q9NR30	783	Cells - EBV-transformed lymphocytes	P0DTD1	Q9NR30	18.78	interolog	both	888800000104
sars-cov-2	nsp15	iran	346	DDX21	Q9NR30	783	Cells - EBV-transformed lymphocytes	P0DTD1	Q9NR30	18.78	interolog	both	888800000104
sars-cov-2	nsp16	reference	298	DDX21	Q9NR30	783	Cells - EBV-transformed lymphocytes	P0DTD1	Q9NR30	18.78	interolog	both	888800000104
sars-cov-2	nsp12	china_Beijing	927	DDX21	Q9NR30	783	Cells - EBV-transformed lymphocytes	P0DTD1	Q9NR30	18.78	interolog	both	888800000104
sars-cov-2	nsp12	iran	927	DDX21	Q9NR30	783	Cells - EBV-transformed lymphocytes	P0DTD1	Q9NR30	18.78	consensus	both	888800000104
sars-cov-2	M	reference	222	DDX21	Q9NR30	783	Cells - EBV-transformed lymphocytes	P0DTC5	Q9NR30	47.74	interolog	both	888800000104
sars-cov-2	M	china_Beijing	222	DDX21	Q9NR30	783	Cells - EBV-transformed lymphocytes	P0DTC5	Q9NR30	47.74	interolog	both	888800000104
sars-cov-2	ORF3a	reference	275	DDX21	Q9NR30	783	Cells - EBV-transformed lymphocytes	P0DTC3	Q9NR30	34.74	interolog	both	888800000104
sars-cov-2	ORF3a	italy	275	DDX21	Q9NR30	783	Cells - EBV-transformed lymphocytes	P0DTC3	Q9NR30	34.74	interolog	both	888800000104
sars-cov-2	ORF3a	usa-ny	275	DDX21	Q9NR30	783	Cells - EBV-transformed lymphocytes	P0DTC3	Q9NR30	34.74	interolog	both	888800000104
sars-cov-2	spike	reference	1273	DDX21	Q9NR30	783	Cells - EBV-transformed lymphocytes	P0DTC2	Q9NR30	11	interolog	both	888800000104
sars-cov-2	spike	spain	1273	DDX21	Q9NR30	783	Cells - EBV-transformed lymphocytes	P0DTC2	Q9NR30	11	interolog	both	888800000104
sars-cov-2	spike	usa-ut	1273	DDX21	Q9NR30	783	Cells - EBV-transformed lymphocytes	P0DTC2	Q9NR30	11	interolog	both	888800000104
sars-cov-2	ORF7a	reference	121	DDX21	Q9NR30	783	Cells - EBV-transformed lymphocytes	P0DTC7	Q9NR30	28.66	interolog	both	888800000104
sars-cov-2	N	reference	419	DDX21	Q9NR30	783	Cells - EBV-transformed lymphocytes	P0DTC9	Q9NR30	-	interolog	both	888800000334
sars-cov-2	N	s.korea	419	DDX21	Q9NR30	783	Cells - EBV-transformed lymphocytes	P0DTC9	Q9NR30	-	interolog	both	888800000334
sars-cov-2	N	spain	419	DDX21	Q9NR30	783	Cells - EBV-transformed lymphocytes	P0DTC9	Q9NR30	-	interolog	both	888800000334
sars-cov-2	nsp1	reference	180	TBK1	Q9UHD2	729	Cells - EBV-transformed lymphocytes	P0DTD1	Q9UHD2	0.994	interolog	both	32353859
sars-cov-2	nsp2	reference	638	TBK1	Q9UHD2	729	Cells - EBV-transformed lymphocytes	P0DTD1	Q9UHD2	0.994	interolog	both	32353859
sars-cov-2	nsp3	reference	1945	TBK1	Q9UHD2	729	Cells - EBV-transformed lymphocytes	P0DTD1	Q9UHD2	0.994	consensus	both	32353859
sars-cov-2	nsp4	reference	500	TBK1	Q9UHD2	729	Cells - EBV-transformed lymphocytes	P0DTD1	Q9UHD2	0.994	interolog	both	32353859
sars-cov-2	nsp5	reference	306	TBK1	Q9UHD2	729	Cells - EBV-transformed lymphocytes	P0DTD1	Q9UHD2	0.994	interolog	both	32353859
sars-cov-2	nsp5	vietnam	306	TBK1	Q9UHD2	729	Cells - EBV-transformed lymphocytes	P0DTD1	Q9UHD2	0.994	interolog	both	32353859
sars-cov-2	nsp6	reference	290	TBK1	Q9UHD2	729	Cells - EBV-transformed lymphocytes	P0DTD1	Q9UHD2	0.994	interolog	both	32353859
sars-cov-2	nsp6	brazil	290	TBK1	Q9UHD2	729	Cells - EBV-transformed lymphocytes	P0DTD1	Q9UHD2	0.994	interolog	both	32353859
sars-cov-2	nsp8	reference	198	TBK1	Q9UHD2	729	Cells - EBV-transformed lymphocytes	P0DTD1	Q9UHD2	0.994	interolog	both	32353859
sars-cov-2	nsp9	reference	113	TBK1	Q9UHD2	729	Cells - EBV-transformed lymphocytes	P0DTD1	Q9UHD2	0.994	interolog	both	32353859
sars-cov-2	nsp10	reference	139	TBK1	Q9UHD2	729	Cells - EBV-transformed lymphocytes	P0DTD1	Q9UHD2	0.994	interolog	both	32353859
sars-cov-2	nsp13	reference	601	TBK1	Q9UHD2	729	Cells - EBV-transformed lymphocytes	P0DTD1	Q9UHD2	0.994	consensus	both	32353859
sars-cov-2	nsp13	iran	601	TBK1	Q9UHD2	729	Cells - EBV-transformed lymphocytes	P0DTD1	Q9UHD2	0.994	consensus	both	32353859
sars-cov-2	nsp14	reference	527	TBK1	Q9UHD2	729	Cells - EBV-transformed lymphocytes	P0DTD1	Q9UHD2	0.994	interolog	both	32353859
sars-cov-2	nsp14	iran	527	TBK1	Q9UHD2	729	Cells - EBV-transformed lymphocytes	P0DTD1	Q9UHD2	0.994	interolog	both	32353859
sars-cov-2	nsp14	usa-ut	527	TBK1	Q9UHD2	729	Cells - EBV-transformed lymphocytes	P0DTD1	Q9UHD2	0.994	interolog	both	32353859
sars-cov-2	nsp15	reference	346	TBK1	Q9UHD2	729	Cells - EBV-transformed lymphocytes	P0DTD1	Q9UHD2	0.994	interolog	both	32353859
sars-cov-2	nsp15	iran	346	TBK1	Q9UHD2	729	Cells - EBV-transformed lymphocytes	P0DTD1	Q9UHD2	0.994	interolog	both	32353859
sars-cov-2	nsp16	reference	298	TBK1	Q9UHD2	729	Cells - EBV-transformed lymphocytes	P0DTD1	Q9UHD2	0.994	interolog	both	32353859
sars-cov-2	nsp12	china_Beijing	927	TBK1	Q9UHD2	729	Cells - EBV-transformed lymphocytes	P0DTD1	Q9UHD2	0.994	interolog	both	32353859
sars-cov-2	nsp12	iran	927	TBK1	Q9UHD2	729	Cells - EBV-transformed lymphocytes	P0DTD1	Q9UHD2	0.994	interolog	both	32353859
sars-cov-2	M	reference	222	TBK1	Q9UHD2	729	Cells - EBV-transformed lymphocytes	P59596	Q9UHD2	-	interolog	both	24509444
sars-cov-2	M	china_Beijing	222	TBK1	Q9UHD2	729	Cells - EBV-transformed lymphocytes	P59596	Q9UHD2	-	interolog	both	24509444
sars-cov-2	ORF9b	reference	97	TBK1	Q9UHD2	729	Cells - EBV-transformed lymphocytes	P0DTD2	Q9UHD2	-	interolog	both	888800000084
sars-cov-2	nsp1	reference	180	STOM	P27105	288	Lung	P0DTD1	P27105	15.84	interolog	both	888800000104
sars-cov-2	nsp2	reference	638	STOM	P27105	288	Lung	P0DTD1	P27105	15.84	interolog	both	888800000104
sars-cov-2	nsp3	reference	1945	STOM	P27105	288	Lung	P0DTD1	P27105	15.84	interolog	both	888800000104
sars-cov-2	nsp4	reference	500	STOM	P27105	288	Lung	P0DTD1	P27105	15.84	interolog	both	888800000104
sars-cov-2	nsp5	reference	306	STOM	P27105	288	Lung	P0DTD1	P27105	15.84	interolog	both	888800000104
sars-cov-2	nsp5	vietnam	306	STOM	P27105	288	Lung	P0DTD1	P27105	15.84	interolog	both	888800000104
sars-cov-2	nsp6	reference	290	STOM	P27105	288	Lung	P0DTD1	P27105	15.84	interolog	both	888800000104
sars-cov-2	nsp6	brazil	290	STOM	P27105	288	Lung	P0DTD1	P27105	15.84	interolog	both	888800000104
sars-cov-2	nsp8	reference	198	STOM	P27105	288	Lung	P0DTD1	P27105	15.84	interolog	both	888800000104
sars-cov-2	nsp9	reference	113	STOM	P27105	288	Lung	P0DTD1	P27105	15.84	interolog	both	888800000104
sars-cov-2	nsp10	reference	139	STOM	P27105	288	Lung	P0DTD1	P27105	15.84	interolog	both	888800000104
sars-cov-2	nsp13	reference	601	STOM	P27105	288	Lung	P0DTD1	P27105	15.84	consensus	both	888800000104
sars-cov-2	nsp13	iran	601	STOM	P27105	288	Lung	P0DTD1	P27105	15.84	consensus	both	888800000104
sars-cov-2	nsp14	reference	527	STOM	P27105	288	Lung	P0DTD1	P27105	15.84	interolog	both	888800000104
sars-cov-2	nsp14	iran	527	STOM	P27105	288	Lung	P0DTD1	P27105	15.84	interolog	both	888800000104
sars-cov-2	nsp14	usa-ut	527	STOM	P27105	288	Lung	P0DTD1	P27105	15.84	interolog	both	888800000104
sars-cov-2	nsp15	reference	346	STOM	P27105	288	Lung	P0DTD1	P27105	15.84	interolog	both	888800000104
sars-cov-2	nsp15	iran	346	STOM	P27105	288	Lung	P0DTD1	P27105	15.84	interolog	both	888800000104
sars-cov-2	nsp16	reference	298	STOM	P27105	288	Lung	P0DTD1	P27105	15.84	interolog	both	888800000104
sars-cov-2	nsp12	china_Beijing	927	STOM	P27105	288	Lung	P0DTD1	P27105	15.84	interolog	both	888800000104
sars-cov-2	nsp12	iran	927	STOM	P27105	288	Lung	P0DTD1	P27105	15.84	interolog	both	888800000104
sars-cov-2	M	reference	222	STOM	P27105	288	Lung	P0DTC5	P27105	0.753	interolog	both	32353859
sars-cov-2	M	china_Beijing	222	STOM	P27105	288	Lung	P0DTC5	P27105	0.753	interolog	both	32353859
sars-cov-2	ORF3a	reference	275	STOM	P27105	288	Lung	P0DTC3	P27105	26.75	interolog	both	888800000104
sars-cov-2	ORF3a	italy	275	STOM	P27105	288	Lung	P0DTC3	P27105	26.75	interolog	both	888800000104
sars-cov-2	ORF3a	usa-ny	275	STOM	P27105	288	Lung	P0DTC3	P27105	26.75	interolog	both	888800000104
sars-cov-2	spike	reference	1273	STOM	P27105	288	Lung	P0DTC2	P27105	15.71	interolog	both	888800000104
sars-cov-2	spike	spain	1273	STOM	P27105	288	Lung	P0DTC2	P27105	15.71	interolog	both	888800000104
sars-cov-2	spike	usa-ut	1273	STOM	P27105	288	Lung	P0DTC2	P27105	15.71	interolog	both	888800000104
sars-cov-2	ORF7a	reference	121	STOM	P27105	288	Lung	P0DTC7	P27105	72.46	interolog	both	888800000104
sars-cov-2	nsp1	reference	180	DCAF7	P61962	342	Cells - EBV-transformed lymphocytes	P0DTD1	P61962	0.9692	interolog	both	32353859
sars-cov-2	nsp2	reference	638	DCAF7	P61962	342	Cells - EBV-transformed lymphocytes	P0DTD1	P61962	0.9692	interolog	both	32353859
sars-cov-2	nsp3	reference	1945	DCAF7	P61962	342	Cells - EBV-transformed lymphocytes	P0DTD1	P61962	0.9692	interolog	both	32353859
sars-cov-2	nsp4	reference	500	DCAF7	P61962	342	Cells - EBV-transformed lymphocytes	P0DTD1	P61962	0.9692	interolog	both	32353859
sars-cov-2	nsp5	reference	306	DCAF7	P61962	342	Cells - EBV-transformed lymphocytes	P0DTD1	P61962	0.9692	interolog	both	32353859
sars-cov-2	nsp5	vietnam	306	DCAF7	P61962	342	Cells - EBV-transformed lymphocytes	P0DTD1	P61962	0.9692	interolog	both	32353859
sars-cov-2	nsp6	reference	290	DCAF7	P61962	342	Cells - EBV-transformed lymphocytes	P0DTD1	P61962	0.9692	interolog	both	32353859
sars-cov-2	nsp6	brazil	290	DCAF7	P61962	342	Cells - EBV-transformed lymphocytes	P0DTD1	P61962	0.9692	interolog	both	32353859
sars-cov-2	nsp8	reference	198	DCAF7	P61962	342	Cells - EBV-transformed lymphocytes	P0DTD1	P61962	0.9692	interolog	both	32353859
sars-cov-2	nsp9	reference	113	DCAF7	P61962	342	Cells - EBV-transformed lymphocytes	P0DTD1	P61962	0.9692	interolog	both	32353859
sars-cov-2	nsp10	reference	139	DCAF7	P61962	342	Cells - EBV-transformed lymphocytes	P0DTD1	P61962	0.9692	interolog	both	32353859
sars-cov-2	nsp13	reference	601	DCAF7	P61962	342	Cells - EBV-transformed lymphocytes	P0DTD1	P61962	0.9692	interolog	both	32353859
sars-cov-2	nsp13	iran	601	DCAF7	P61962	342	Cells - EBV-transformed lymphocytes	P0DTD1	P61962	0.9692	interolog	both	32353859
sars-cov-2	nsp14	reference	527	DCAF7	P61962	342	Cells - EBV-transformed lymphocytes	P0DTD1	P61962	0.9692	interolog	both	32353859
sars-cov-2	nsp14	iran	527	DCAF7	P61962	342	Cells - EBV-transformed lymphocytes	P0DTD1	P61962	0.9692	interolog	both	32353859
sars-cov-2	nsp14	usa-ut	527	DCAF7	P61962	342	Cells - EBV-transformed lymphocytes	P0DTD1	P61962	0.9692	interolog	both	32353859
sars-cov-2	nsp15	reference	346	DCAF7	P61962	342	Cells - EBV-transformed lymphocytes	P0DTD1	P61962	0.9692	interolog	both	32353859
sars-cov-2	nsp15	iran	346	DCAF7	P61962	342	Cells - EBV-transformed lymphocytes	P0DTD1	P61962	0.9692	interolog	both	32353859
sars-cov-2	nsp16	reference	298	DCAF7	P61962	342	Cells - EBV-transformed lymphocytes	P0DTD1	P61962	0.9692	interolog	both	32353859
sars-cov-2	nsp12	china_Beijing	927	DCAF7	P61962	342	Cells - EBV-transformed lymphocytes	P0DTD1	P61962	0.9692	interolog	both	32353859
sars-cov-2	nsp12	iran	927	DCAF7	P61962	342	Cells - EBV-transformed lymphocytes	P0DTD1	P61962	0.9692	interolog	both	32353859
sars-cov-2	nsp1	reference	180	HERC2	O95714	4834	Brain - Cerebellum	P0DTD1	O95714	0.8721	interolog	both	33060197
sars-cov-2	nsp2	reference	638	HERC2	O95714	4834	Brain - Cerebellum	P0DTD1	O95714	0.8721	interolog	both	33060197
sars-cov-2	nsp3	reference	1945	HERC2	O95714	4834	Brain - Cerebellum	P0DTD1	O95714	0.8721	interolog	both	33060197
sars-cov-2	nsp4	reference	500	HERC2	O95714	4834	Brain - Cerebellum	P0DTD1	O95714	0.8721	interolog	both	33060197
sars-cov-2	nsp5	reference	306	HERC2	O95714	4834	Brain - Cerebellum	P0DTD1	O95714	0.8721	interolog	both	33060197
sars-cov-2	nsp5	vietnam	306	HERC2	O95714	4834	Brain - Cerebellum	P0DTD1	O95714	0.8721	interolog	both	33060197
sars-cov-2	nsp6	reference	290	HERC2	O95714	4834	Brain - Cerebellum	P0DTD1	O95714	0.8721	interolog	both	33060197
sars-cov-2	nsp6	brazil	290	HERC2	O95714	4834	Brain - Cerebellum	P0DTD1	O95714	0.8721	interolog	both	33060197
sars-cov-2	nsp8	reference	198	HERC2	O95714	4834	Brain - Cerebellum	P0DTD1	O95714	0.8721	interolog	both	33060197
sars-cov-2	nsp9	reference	113	HERC2	O95714	4834	Brain - Cerebellum	P0DTD1	O95714	0.8721	interolog	both	33060197
sars-cov-2	nsp10	reference	139	HERC2	O95714	4834	Brain - Cerebellum	P0DTD1	O95714	0.8721	interolog	both	33060197
sars-cov-2	nsp13	reference	601	HERC2	O95714	4834	Brain - Cerebellum	P0DTD1	O95714	0.8721	interolog	both	33060197
sars-cov-2	nsp13	iran	601	HERC2	O95714	4834	Brain - Cerebellum	P0DTD1	O95714	0.8721	interolog	both	33060197
sars-cov-2	nsp14	reference	527	HERC2	O95714	4834	Brain - Cerebellum	P0DTD1	O95714	0.8721	interolog	both	33060197
sars-cov-2	nsp14	iran	527	HERC2	O95714	4834	Brain - Cerebellum	P0DTD1	O95714	0.8721	interolog	both	33060197
sars-cov-2	nsp14	usa-ut	527	HERC2	O95714	4834	Brain - Cerebellum	P0DTD1	O95714	0.8721	interolog	both	33060197
sars-cov-2	nsp15	reference	346	HERC2	O95714	4834	Brain - Cerebellum	P0DTD1	O95714	0.8721	interolog	both	33060197
sars-cov-2	nsp15	iran	346	HERC2	O95714	4834	Brain - Cerebellum	P0DTD1	O95714	0.8721	interolog	both	33060197
sars-cov-2	nsp16	reference	298	HERC2	O95714	4834	Brain - Cerebellum	P0DTD1	O95714	0.8721	interolog	both	33060197
sars-cov-2	nsp12	china_Beijing	927	HERC2	O95714	4834	Brain - Cerebellum	P0DTD1	O95714	0.8721	interolog	both	33060197
sars-cov-2	nsp12	iran	927	HERC2	O95714	4834	Brain - Cerebellum	P0DTD1	O95714	0.8721	interolog	both	33060197
sars-cov-2	nsp1	reference	180	UBE3A	Q05086	875	Muscle - Skeletal	P0DTD1	Q05086	0.9932	interolog	both	33060197
sars-cov-2	nsp2	reference	638	UBE3A	Q05086	875	Muscle - Skeletal	P0DTD1	Q05086	0.9932	interolog	both	33060197
sars-cov-2	nsp3	reference	1945	UBE3A	Q05086	875	Muscle - Skeletal	P0DTD1	Q05086	0.9932	interolog	both	33060197
sars-cov-2	nsp4	reference	500	UBE3A	Q05086	875	Muscle - Skeletal	P0DTD1	Q05086	0.9932	interolog	both	33060197
sars-cov-2	nsp5	reference	306	UBE3A	Q05086	875	Muscle - Skeletal	P0DTD1	Q05086	0.9932	interolog	both	33060197
sars-cov-2	nsp5	vietnam	306	UBE3A	Q05086	875	Muscle - Skeletal	P0DTD1	Q05086	0.9932	interolog	both	33060197
sars-cov-2	nsp6	reference	290	UBE3A	Q05086	875	Muscle - Skeletal	P0DTD1	Q05086	0.9932	interolog	both	33060197
sars-cov-2	nsp6	brazil	290	UBE3A	Q05086	875	Muscle - Skeletal	P0DTD1	Q05086	0.9932	interolog	both	33060197
sars-cov-2	nsp8	reference	198	UBE3A	Q05086	875	Muscle - Skeletal	P0DTD1	Q05086	0.9932	interolog	both	33060197
sars-cov-2	nsp9	reference	113	UBE3A	Q05086	875	Muscle - Skeletal	P0DTD1	Q05086	0.9932	interolog	both	33060197
sars-cov-2	nsp10	reference	139	UBE3A	Q05086	875	Muscle - Skeletal	P0DTD1	Q05086	0.9932	interolog	both	33060197
sars-cov-2	nsp13	reference	601	UBE3A	Q05086	875	Muscle - Skeletal	P0DTD1	Q05086	0.9932	interolog	both	33060197
sars-cov-2	nsp13	iran	601	UBE3A	Q05086	875	Muscle - Skeletal	P0DTD1	Q05086	0.9932	interolog	both	33060197
sars-cov-2	nsp14	reference	527	UBE3A	Q05086	875	Muscle - Skeletal	P0DTD1	Q05086	0.9932	interolog	both	33060197
sars-cov-2	nsp14	iran	527	UBE3A	Q05086	875	Muscle - Skeletal	P0DTD1	Q05086	0.9932	interolog	both	33060197
sars-cov-2	nsp14	usa-ut	527	UBE3A	Q05086	875	Muscle - Skeletal	P0DTD1	Q05086	0.9932	interolog	both	33060197
sars-cov-2	nsp15	reference	346	UBE3A	Q05086	875	Muscle - Skeletal	P0DTD1	Q05086	0.9932	interolog	both	33060197
sars-cov-2	nsp15	iran	346	UBE3A	Q05086	875	Muscle - Skeletal	P0DTD1	Q05086	0.9932	interolog	both	33060197
sars-cov-2	nsp16	reference	298	UBE3A	Q05086	875	Muscle - Skeletal	P0DTD1	Q05086	0.9932	interolog	both	33060197
sars-cov-2	nsp12	china_Beijing	927	UBE3A	Q05086	875	Muscle - Skeletal	P0DTD1	Q05086	0.9932	interolog	both	33060197
sars-cov-2	nsp12	iran	927	UBE3A	Q05086	875	Muscle - Skeletal	P0DTD1	Q05086	0.9932	interolog	both	33060197
sars-cov-2	nsp1	reference	180	RBM28	Q9NW13	759	Nerve - Tibial	P0DTD1	Q9NW13	0.35	interolog	both	32838362
sars-cov-2	nsp2	reference	638	RBM28	Q9NW13	759	Nerve - Tibial	P0DTD1	Q9NW13	0.35	interolog	both	32838362
sars-cov-2	nsp3	reference	1945	RBM28	Q9NW13	759	Nerve - Tibial	P0DTD1	Q9NW13	0.35	consensus	both	32838362
sars-cov-2	nsp4	reference	500	RBM28	Q9NW13	759	Nerve - Tibial	P0DTD1	Q9NW13	0.35	interolog	both	32838362
sars-cov-2	nsp5	reference	306	RBM28	Q9NW13	759	Nerve - Tibial	P0DTD1	Q9NW13	0.35	interolog	both	32838362
sars-cov-2	nsp5	vietnam	306	RBM28	Q9NW13	759	Nerve - Tibial	P0DTD1	Q9NW13	0.35	interolog	both	32838362
sars-cov-2	nsp6	reference	290	RBM28	Q9NW13	759	Nerve - Tibial	P0DTD1	Q9NW13	0.35	interolog	both	32838362
sars-cov-2	nsp6	brazil	290	RBM28	Q9NW13	759	Nerve - Tibial	P0DTD1	Q9NW13	0.35	interolog	both	32838362
sars-cov-2	nsp8	reference	198	RBM28	Q9NW13	759	Nerve - Tibial	P0DTD1	Q9NW13	0.35	interolog	both	32838362
sars-cov-2	nsp9	reference	113	RBM28	Q9NW13	759	Nerve - Tibial	P0DTD1	Q9NW13	0.35	interolog	both	32838362
sars-cov-2	nsp10	reference	139	RBM28	Q9NW13	759	Nerve - Tibial	P0DTD1	Q9NW13	0.35	interolog	both	32838362
sars-cov-2	nsp13	reference	601	RBM28	Q9NW13	759	Nerve - Tibial	P0DTD1	Q9NW13	0.35	consensus	both	32838362
sars-cov-2	nsp13	iran	601	RBM28	Q9NW13	759	Nerve - Tibial	P0DTD1	Q9NW13	0.35	consensus	both	32838362
sars-cov-2	nsp14	reference	527	RBM28	Q9NW13	759	Nerve - Tibial	P0DTD1	Q9NW13	0.35	interolog	both	32838362
sars-cov-2	nsp14	iran	527	RBM28	Q9NW13	759	Nerve - Tibial	P0DTD1	Q9NW13	0.35	interolog	both	32838362
sars-cov-2	nsp14	usa-ut	527	RBM28	Q9NW13	759	Nerve - Tibial	P0DTD1	Q9NW13	0.35	interolog	both	32838362
sars-cov-2	nsp15	reference	346	RBM28	Q9NW13	759	Nerve - Tibial	P0DTD1	Q9NW13	0.35	interolog	both	32838362
sars-cov-2	nsp15	iran	346	RBM28	Q9NW13	759	Nerve - Tibial	P0DTD1	Q9NW13	0.35	interolog	both	32838362
sars-cov-2	nsp16	reference	298	RBM28	Q9NW13	759	Nerve - Tibial	P0DTD1	Q9NW13	0.35	interolog	both	32838362
sars-cov-2	nsp12	china_Beijing	927	RBM28	Q9NW13	759	Nerve - Tibial	P0DTD1	Q9NW13	0.35	interolog	both	32838362
sars-cov-2	nsp12	iran	927	RBM28	Q9NW13	759	Nerve - Tibial	P0DTD1	Q9NW13	0.35	interolog	both	32838362
sars-cov-2	N	reference	419	RBM28	Q9NW13	759	Nerve - Tibial	P0DTC9	Q9NW13	0.628	consensus	both	32353859
sars-cov-2	N	s.korea	419	RBM28	Q9NW13	759	Nerve - Tibial	P0DTC9	Q9NW13	0.628	consensus	both	32353859
sars-cov-2	N	spain	419	RBM28	Q9NW13	759	Nerve - Tibial	P0DTC9	Q9NW13	0.628	consensus	both	32353859
sars-cov-2	nsp5	reference	306	OS9	Q13438	667	Cells - Cultured fibroblasts	K9N7C7	Q13438	0.9919	interolog	both	33060197
sars-cov-2	nsp5	vietnam	306	OS9	Q13438	667	Cells - Cultured fibroblasts	K9N7C7	Q13438	0.9919	interolog	both	33060197
sars-cov-2	nsp8	reference	198	OS9	Q13438	667	Cells - Cultured fibroblasts	K9N7C7	Q13438	0.9919	interolog	both	33060197
sars-cov-2	nsp10	reference	139	OS9	Q13438	667	Cells - Cultured fibroblasts	K9N7C7	Q13438	0.9919	interolog	both	33060197
sars-cov-2	nsp13	reference	601	OS9	Q13438	667	Cells - Cultured fibroblasts	K9N7C7	Q13438	0.9919	interolog	both	33060197
sars-cov-2	nsp13	iran	601	OS9	Q13438	667	Cells - Cultured fibroblasts	K9N7C7	Q13438	0.9919	interolog	both	33060197
sars-cov-2	nsp14	reference	527	OS9	Q13438	667	Cells - Cultured fibroblasts	K9N7C7	Q13438	0.9919	interolog	both	33060197
sars-cov-2	nsp14	iran	527	OS9	Q13438	667	Cells - Cultured fibroblasts	K9N7C7	Q13438	0.9919	interolog	both	33060197
sars-cov-2	nsp14	usa-ut	527	OS9	Q13438	667	Cells - Cultured fibroblasts	K9N7C7	Q13438	0.9919	interolog	both	33060197
sars-cov-2	nsp15	reference	346	OS9	Q13438	667	Cells - Cultured fibroblasts	K9N7C7	Q13438	0.9919	interolog	both	33060197
sars-cov-2	nsp15	iran	346	OS9	Q13438	667	Cells - Cultured fibroblasts	K9N7C7	Q13438	0.9919	interolog	both	33060197
sars-cov-2	nsp16	reference	298	OS9	Q13438	667	Cells - Cultured fibroblasts	K9N7C7	Q13438	0.9919	interolog	both	33060197
sars-cov-2	nsp12	china_Beijing	927	OS9	Q13438	667	Cells - Cultured fibroblasts	K9N7C7	Q13438	0.9919	interolog	both	33060197
sars-cov-2	nsp12	iran	927	OS9	Q13438	667	Cells - Cultured fibroblasts	K9N7C7	Q13438	0.9919	interolog	both	33060197
sars-cov-2	ORF8	reference	121	OS9	Q13438	667	Cells - Cultured fibroblasts	P0DTC8	Q13438	0.9315	interolog	both	32353859
sars-cov-2	M	reference	222	ERP44	Q9BS26	406	Cells - EBV-transformed lymphocytes	P0DTC5	Q9BS26	22	interolog	both	888800000109
sars-cov-2	M	china_Beijing	222	ERP44	Q9BS26	406	Cells - EBV-transformed lymphocytes	P0DTC5	Q9BS26	22	interolog	both	888800000109
sars-cov-2	ORF3a	reference	275	ERP44	Q9BS26	406	Cells - EBV-transformed lymphocytes	P0DTC3	Q9BS26	-	interolog	both	32838362
sars-cov-2	ORF3a	italy	275	ERP44	Q9BS26	406	Cells - EBV-transformed lymphocytes	P0DTC3	Q9BS26	-	interolog	both	32838362
sars-cov-2	ORF3a	usa-ny	275	ERP44	Q9BS26	406	Cells - EBV-transformed lymphocytes	P0DTC3	Q9BS26	-	interolog	both	32838362
sars-cov-2	spike	reference	1273	ERP44	Q9BS26	406	Cells - EBV-transformed lymphocytes	P0DTC2	Q9BS26	0.35	interolog	both	34099652
sars-cov-2	spike	spain	1273	ERP44	Q9BS26	406	Cells - EBV-transformed lymphocytes	P0DTC2	Q9BS26	0.35	interolog	both	34099652
sars-cov-2	spike	usa-ut	1273	ERP44	Q9BS26	406	Cells - EBV-transformed lymphocytes	P0DTC2	Q9BS26	0.35	interolog	both	34099652
sars-cov-2	ORF7a	reference	121	ERP44	Q9BS26	406	Cells - EBV-transformed lymphocytes	P0DTC7	Q9BS26	26	interolog	both	888800000109
sars-cov-2	ORF8	reference	121	ERP44	Q9BS26	406	Cells - EBV-transformed lymphocytes	P0DTC8	Q9BS26	0.7063	interolog	both	32353859

## Sheet: SARS-CoV
Pathogen	Pathogen Protein	Pathogen Isolate	P-Protein Length	Human Gene	Human Protein	H-Protein Length	Tissue	Pathogen Interactor	Human Interactor	Confidence	Interaction Type	Interaction Category	Publication
sars-cov	ORF8	reference	121	AP2M1	Q96CW1	435	Cells - Cultured fibroblasts	P0DTC8	Q96CW1	3.53	interolog	both	888800000104
sars-cov	ORF8	reference	121	OS9	Q13438	667	Cells - Cultured fibroblasts	P0DTC8	Q13438	0.9315	interolog	both	32353859
sars-cov	ORF8	reference	121	ERP44	Q9BS26	406	Cells - EBV-transformed lymphocytes	P0DTC8	Q9BS26	0.7063	interolog	both	32353859
sars-cov	ORF9b	reference	97	TBK1	Q9UHD2	729	Cells - EBV-transformed lymphocytes	P0DTD2	Q9UHD2	-	interolog	both	888800000084

## Sheet: MERS
Pathogen	Pathogen Protein	Pathogen Isolate	P-Protein Length	Human Gene	Human Protein	H-Protein Length	Tissue	Pathogen Interactor	Human Interactor	Confidence	Interaction Type	Interaction Category	Publication
mers	nsp1	reference	180	AP2M1	Q96CW1	435	Cells - Cultured fibroblasts	P0C6X7	Q96CW1	-	interolog	both	888800000285
mers	nsp2	reference	638	AP2M1	Q96CW1	435	Cells - Cultured fibroblasts	P0C6X7	Q96CW1	-	interolog	both	888800000285
mers	nsp3	reference	1922	AP2M1	Q96CW1	435	Cells - Cultured fibroblasts	P0C6X7	Q96CW1	-	interolog	both	888800000285
mers	nsp4	reference	500	AP2M1	Q96CW1	435	Cells - Cultured fibroblasts	P0C6X7	Q96CW1	-	interolog	both	888800000285
mers	nsp5	reference	306	AP2M1	Q96CW1	435	Cells - Cultured fibroblasts	P0C6X7	Q96CW1	-	interolog	both	888800000285
mers	nsp6	reference	290	AP2M1	Q96CW1	435	Cells - Cultured fibroblasts	P0C6X7	Q96CW1	-	interolog	both	888800000285
mers	nsp8	reference	198	AP2M1	Q96CW1	435	Cells - Cultured fibroblasts	P0C6X7	Q96CW1	-	interolog	both	888800000285
mers	nsp9	reference	113	AP2M1	Q96CW1	435	Cells - Cultured fibroblasts	P0C6X7	Q96CW1	-	interolog	both	888800000285
mers	nsp10	reference	139	AP2M1	Q96CW1	435	Cells - Cultured fibroblasts	P0C6X7	Q96CW1	-	interolog	both	888800000285
mers	nsp12	reference	932	AP2M1	Q96CW1	435	Cells - Cultured fibroblasts	P0C6X7	Q96CW1	-	interolog	both	888800000285
mers	nsp14	reference	542	AP2M1	Q96CW1	435	Cells - Cultured fibroblasts	P0C6X7	Q96CW1	-	interolog	both	888800000285
mers	nsp15	reference	346	AP2M1	Q96CW1	435	Cells - Cultured fibroblasts	P0C6X7	Q96CW1	-	interolog	both	888800000285
mers	nsp16	reference	298	AP2M1	Q96CW1	435	Cells - Cultured fibroblasts	P0C6X7	Q96CW1	-	interolog	both	888800000285
mers	nsp13	reference	601	AP2M1	Q96CW1	435	Cells - Cultured fibroblasts	P0C6X7	Q96CW1	-	consensus	both	888800000285
mers	M	reference	221	AP2M1	Q96CW1	435	Cells - Cultured fibroblasts	P0DTC5	Q96CW1	41.31	interolog	both	888800000104
mers	ORF3a	reference	274	AP2M1	Q96CW1	435	Cells - Cultured fibroblasts	P0DTC3	Q96CW1	18.91	interolog	both	888800000104
mers	spike	reference	1255	AP2M1	Q96CW1	435	Cells - Cultured fibroblasts	P0DTC2	Q96CW1	6.03	interolog	both	888800000104
mers	ORF7a	reference	122	AP2M1	Q96CW1	435	Cells - Cultured fibroblasts	P0DTC7	Q96CW1	26.23	interolog	both	888800000104
mers	N	reference	422	AP2M1	Q96CW1	435	Cells - Cultured fibroblasts	P59595	Q96CW1	-	interolog	both	888800000285
mers	ORF9b	reference	98	AP2M1	Q96CW1	435	Cells - Cultured fibroblasts	P59636	Q96CW1	3.7642	interolog	both	33845483
mers	nsp1	reference	180	DDX21	Q9NR30	783	Cells - EBV-transformed lymphocytes	P0DTD1	Q9NR30	18.78	interolog	both	888800000104
mers	nsp2	reference	638	DDX21	Q9NR30	783	Cells - EBV-transformed lymphocytes	P0DTD1	Q9NR30	18.78	interolog	both	888800000104
mers	nsp3	reference	1922	DDX21	Q9NR30	783	Cells - EBV-transformed lymphocytes	P0DTD1	Q9NR30	18.78	interolog	both	888800000104
mers	nsp4	reference	500	DDX21	Q9NR30	783	Cells - EBV-transformed lymphocytes	P0DTD1	Q9NR30	18.78	interolog	both	888800000104
mers	nsp5	reference	306	DDX21	Q9NR30	783	Cells - EBV-transformed lymphocytes	P0DTD1	Q9NR30	18.78	interolog	both	888800000104
mers	nsp6	reference	290	DDX21	Q9NR30	783	Cells - EBV-transformed lymphocytes	P0DTD1	Q9NR30	18.78	interolog	both	888800000104
mers	nsp8	reference	198	DDX21	Q9NR30	783	Cells - EBV-transformed lymphocytes	P0DTD1	Q9NR30	18.78	interolog	both	888800000104
mers	nsp9	reference	113	DDX21	Q9NR30	783	Cells - EBV-transformed lymphocytes	P0DTD1	Q9NR30	18.78	interolog	both	888800000104
mers	nsp10	reference	139	DDX21	Q9NR30	783	Cells - EBV-transformed lymphocytes	P0DTD1	Q9NR30	18.78	interolog	both	888800000104
mers	nsp12	reference	932	DDX21	Q9NR30	783	Cells - EBV-transformed lymphocytes	P0DTD1	Q9NR30	18.78	interolog	both	888800000104
mers	nsp14	reference	542	DDX21	Q9NR30	783	Cells - EBV-transformed lymphocytes	P0DTD1	Q9NR30	18.78	interolog	both	888800000104
mers	nsp15	reference	346	DDX21	Q9NR30	783	Cells - EBV-transformed lymphocytes	P0DTD1	Q9NR30	18.78	interolog	both	888800000104
mers	nsp16	reference	298	DDX21	Q9NR30	783	Cells - EBV-transformed lymphocytes	P0DTD1	Q9NR30	18.78	interolog	both	888800000104
mers	nsp13	reference	601	DDX21	Q9NR30	783	Cells - EBV-transformed lymphocytes	P0DTD1	Q9NR30	18.78	consensus	both	888800000104
mers	M	reference	221	DDX21	Q9NR30	783	Cells - EBV-transformed lymphocytes	P0DTC5	Q9NR30	47.74	interolog	both	888800000104
mers	ORF3a	reference	274	DDX21	Q9NR30	783	Cells - EBV-transformed lymphocytes	P0DTC3	Q9NR30	34.74	interolog	both	888800000104
mers	spike	reference	1255	DDX21	Q9NR30	783	Cells - EBV-transformed lymphocytes	P0DTC2	Q9NR30	11	interolog	both	888800000104
mers	ORF7a	reference	122	DDX21	Q9NR30	783	Cells - EBV-transformed lymphocytes	P0DTC7	Q9NR30	28.66	interolog	both	888800000104
mers	N	reference	422	DDX21	Q9NR30	783	Cells - EBV-transformed lymphocytes	P0DTC9	Q9NR30	-	interolog	both	888800000334
mers	nsp1	reference	180	TBK1	Q9UHD2	729	Cells - EBV-transformed lymphocytes	P0DTD1	Q9UHD2	0.994	interolog	both	32353859
mers	nsp2	reference	638	TBK1	Q9UHD2	729	Cells - EBV-transformed lymphocytes	P0DTD1	Q9UHD2	0.994	interolog	both	32353859
mers	nsp3	reference	1922	TBK1	Q9UHD2	729	Cells - EBV-transformed lymphocytes	P0DTD1	Q9UHD2	0.994	interolog	both	32353859
mers	nsp4	reference	500	TBK1	Q9UHD2	729	Cells - EBV-transformed lymphocytes	P0DTD1	Q9UHD2	0.994	interolog	both	32353859
mers	nsp5	reference	306	TBK1	Q9UHD2	729	Cells - EBV-transformed lymphocytes	P0DTD1	Q9UHD2	0.994	interolog	both	32353859
mers	nsp6	reference	290	TBK1	Q9UHD2	729	Cells - EBV-transformed lymphocytes	P0DTD1	Q9UHD2	0.994	interolog	both	32353859
mers	nsp8	reference	198	TBK1	Q9UHD2	729	Cells - EBV-transformed lymphocytes	P0DTD1	Q9UHD2	0.994	interolog	both	32353859
mers	nsp9	reference	113	TBK1	Q9UHD2	729	Cells - EBV-transformed lymphocytes	P0DTD1	Q9UHD2	0.994	interolog	both	32353859
mers	nsp10	reference	139	TBK1	Q9UHD2	729	Cells - EBV-transformed lymphocytes	P0DTD1	Q9UHD2	0.994	interolog	both	32353859
mers	nsp12	reference	932	TBK1	Q9UHD2	729	Cells - EBV-transformed lymphocytes	P0DTD1	Q9UHD2	0.994	interolog	both	32353859
mers	nsp14	reference	542	TBK1	Q9UHD2	729	Cells - EBV-transformed lymphocytes	P0DTD1	Q9UHD2	0.994	interolog	both	32353859
mers	nsp15	reference	346	TBK1	Q9UHD2	729	Cells - EBV-transformed lymphocytes	P0DTD1	Q9UHD2	0.994	interolog	both	32353859
mers	nsp16	reference	298	TBK1	Q9UHD2	729	Cells - EBV-transformed lymphocytes	P0DTD1	Q9UHD2	0.994	interolog	both	32353859
mers	nsp13	reference	601	TBK1	Q9UHD2	729	Cells - EBV-transformed lymphocytes	P0DTD1	Q9UHD2	0.994	consensus	both	32353859
mers	M	reference	221	TBK1	Q9UHD2	729	Cells - EBV-transformed lymphocytes	P59596	Q9UHD2	-	interolog	both	24509444
mers	nsp1	reference	180	STOM	P27105	288	Lung	P0DTD1	P27105	15.84	interolog	both	888800000104
mers	nsp2	reference	638	STOM	P27105	288	Lung	P0DTD1	P27105	15.84	interolog	both	888800000104
mers	nsp3	reference	1922	STOM	P27105	288	Lung	P0DTD1	P27105	15.84	interolog	both	888800000104
mers	nsp4	reference	500	STOM	P27105	288	Lung	P0DTD1	P27105	15.84	interolog	both	888800000104
mers	nsp5	reference	306	STOM	P27105	288	Lung	P0DTD1	P27105	15.84	interolog	both	888800000104
mers	nsp6	reference	290	STOM	P27105	288	Lung	P0DTD1	P27105	15.84	interolog	both	888800000104
mers	nsp8	reference	198	STOM	P27105	288	Lung	P0DTD1	P27105	15.84	interolog	both	888800000104
mers	nsp9	reference	113	STOM	P27105	288	Lung	P0DTD1	P27105	15.84	interolog	both	888800000104
mers	nsp10	reference	139	STOM	P27105	288	Lung	P0DTD1	P27105	15.84	interolog	both	888800000104
mers	nsp12	reference	932	STOM	P27105	288	Lung	P0DTD1	P27105	15.84	interolog	both	888800000104
mers	nsp14	reference	542	STOM	P27105	288	Lung	P0DTD1	P27105	15.84	interolog	both	888800000104
mers	nsp15	reference	346	STOM	P27105	288	Lung	P0DTD1	P27105	15.84	interolog	both	888800000104
mers	nsp16	reference	298	STOM	P27105	288	Lung	P0DTD1	P27105	15.84	interolog	both	888800000104
mers	nsp13	reference	601	STOM	P27105	288	Lung	P0DTD1	P27105	15.84	consensus	both	888800000104
mers	M	reference	221	STOM	P27105	288	Lung	P0DTC5	P27105	0.753	interolog	both	32353859
mers	ORF3a	reference	274	STOM	P27105	288	Lung	P0DTC3	P27105	26.75	interolog	both	888800000104
mers	spike	reference	1255	STOM	P27105	288	Lung	P0DTC2	P27105	15.71	interolog	both	888800000104
mers	ORF7a	reference	122	STOM	P27105	288	Lung	P0DTC7	P27105	72.46	interolog	both	888800000104
mers	nsp1	reference	180	DCAF7	P61962	342	Cells - EBV-transformed lymphocytes	P0DTD1	P61962	0.9692	interolog	both	32353859
mers	nsp2	reference	638	DCAF7	P61962	342	Cells - EBV-transformed lymphocytes	P0DTD1	P61962	0.9692	interolog	both	32353859
mers	nsp3	reference	1922	DCAF7	P61962	342	Cells - EBV-transformed lymphocytes	P0DTD1	P61962	0.9692	interolog	both	32353859
mers	nsp4	reference	500	DCAF7	P61962	342	Cells - EBV-transformed lymphocytes	P0DTD1	P61962	0.9692	interolog	both	32353859
mers	nsp5	reference	306	DCAF7	P61962	342	Cells - EBV-transformed lymphocytes	P0DTD1	P61962	0.9692	interolog	both	32353859
mers	nsp6	reference	290	DCAF7	P61962	342	Cells - EBV-transformed lymphocytes	P0DTD1	P61962	0.9692	interolog	both	32353859
mers	nsp8	reference	198	DCAF7	P61962	342	Cells - EBV-transformed lymphocytes	P0DTD1	P61962	0.9692	interolog	both	32353859
mers	nsp9	reference	113	DCAF7	P61962	342	Cells - EBV-transformed lymphocytes	P0DTD1	P61962	0.9692	interolog	both	32353859
mers	nsp10	reference	139	DCAF7	P61962	342	Cells - EBV-transformed lymphocytes	P0DTD1	P61962	0.9692	interolog	both	32353859
mers	nsp12	reference	932	DCAF7	P61962	342	Cells - EBV-transformed lymphocytes	P0DTD1	P61962	0.9692	interolog	both	32353859
mers	nsp14	reference	542	DCAF7	P61962	342	Cells - EBV-transformed lymphocytes	P0DTD1	P61962	0.9692	interolog	both	32353859
mers	nsp15	reference	346	DCAF7	P61962	342	Cells - EBV-transformed lymphocytes	P0DTD1	P61962	0.9692	interolog	both	32353859
mers	nsp16	reference	298	DCAF7	P61962	342	Cells - EBV-transformed lymphocytes	P0DTD1	P61962	0.9692	interolog	both	32353859
mers	nsp13	reference	601	DCAF7	P61962	342	Cells - EBV-transformed lymphocytes	P0DTD1	P61962	0.9692	interolog	both	32353859
mers	nsp1	reference	180	HERC2	O95714	4834	Brain - Cerebellum	P0DTD1	O95714	0.8721	interolog	both	33060197
mers	nsp2	reference	638	HERC2	O95714	4834	Brain - Cerebellum	P0DTD1	O95714	0.8721	interolog	both	33060197
mers	nsp3	reference	1922	HERC2	O95714	4834	Brain - Cerebellum	P0DTD1	O95714	0.8721	interolog	both	33060197
mers	nsp4	reference	500	HERC2	O95714	4834	Brain - Cerebellum	P0DTD1	O95714	0.8721	interolog	both	33060197
mers	nsp5	reference	306	HERC2	O95714	4834	Brain - Cerebellum	P0DTD1	O95714	0.8721	interolog	both	33060197
mers	nsp6	reference	290	HERC2	O95714	4834	Brain - Cerebellum	P0DTD1	O95714	0.8721	interolog	both	33060197
mers	nsp8	reference	198	HERC2	O95714	4834	Brain - Cerebellum	P0DTD1	O95714	0.8721	interolog	both	33060197
mers	nsp9	reference	113	HERC2	O95714	4834	Brain - Cerebellum	P0DTD1	O95714	0.8721	interolog	both	33060197
mers	nsp10	reference	139	HERC2	O95714	4834	Brain - Cerebellum	P0DTD1	O95714	0.8721	interolog	both	33060197
mers	nsp12	reference	932	HERC2	O95714	4834	Brain - Cerebellum	P0DTD1	O95714	0.8721	interolog	both	33060197
mers	nsp14	reference	542	HERC2	O95714	4834	Brain - Cerebellum	P0DTD1	O95714	0.8721	interolog	both	33060197
mers	nsp15	reference	346	HERC2	O95714	4834	Brain - Cerebellum	P0DTD1	O95714	0.8721	interolog	both	33060197
mers	nsp16	reference	298	HERC2	O95714	4834	Brain - Cerebellum	P0DTD1	O95714	0.8721	interolog	both	33060197
mers	nsp13	reference	601	HERC2	O95714	4834	Brain - Cerebellum	P0DTD1	O95714	0.8721	interolog	both	33060197
mers	nsp1	reference	180	UBE3A	Q05086	875	Muscle - Skeletal	P0DTD1	Q05086	0.9932	interolog	both	33060197
mers	nsp2	reference	638	UBE3A	Q05086	875	Muscle - Skeletal	P0DTD1	Q05086	0.9932	interolog	both	33060197
mers	nsp3	reference	1922	UBE3A	Q05086	875	Muscle - Skeletal	P0DTD1	Q05086	0.9932	interolog	both	33060197
mers	nsp4	reference	500	UBE3A	Q05086	875	Muscle - Skeletal	P0DTD1	Q05086	0.9932	interolog	both	33060197
mers	nsp5	reference	306	UBE3A	Q05086	875	Muscle - Skeletal	P0DTD1	Q05086	0.9932	interolog	both	33060197
mers	nsp6	reference	290	UBE3A	Q05086	875	Muscle - Skeletal	P0DTD1	Q05086	0.9932	interolog	both	33060197
mers	nsp8	reference	198	UBE3A	Q05086	875	Muscle - Skeletal	P0DTD1	Q05086	0.9932	interolog	both	33060197
mers	nsp9	reference	113	UBE3A	Q05086	875	Muscle - Skeletal	P0DTD1	Q05086	0.9932	interolog	both	33060197
mers	nsp10	reference	139	UBE3A	Q05086	875	Muscle - Skeletal	P0DTD1	Q05086	0.9932	interolog	both	33060197
mers	nsp12	reference	932	UBE3A	Q05086	875	Muscle - Skeletal	P0DTD1	Q05086	0.9932	interolog	both	33060197
mers	nsp14	reference	542	UBE3A	Q05086	875	Muscle - Skeletal	P0DTD1	Q05086	0.9932	interolog	both	33060197
mers	nsp15	reference	346	UBE3A	Q05086	875	Muscle - Skeletal	P0DTD1	Q05086	0.9932	interolog	both	33060197
mers	nsp16	reference	298	UBE3A	Q05086	875	Muscle - Skeletal	P0DTD1	Q05086	0.9932	interolog	both	33060197
mers	nsp13	reference	601	UBE3A	Q05086	875	Muscle - Skeletal	P0DTD1	Q05086	0.9932	interolog	both	33060197
mers	nsp1	reference	180	RBM28	Q9NW13	759	Nerve - Tibial	P0DTD1	Q9NW13	0.35	interolog	both	32838362
mers	nsp2	reference	638	RBM28	Q9NW13	759	Nerve - Tibial	P0DTD1	Q9NW13	0.35	interolog	both	32838362
mers	nsp3	reference	1922	RBM28	Q9NW13	759	Nerve - Tibial	P0DTD1	Q9NW13	0.35	interolog	both	32838362
mers	nsp4	reference	500	RBM28	Q9NW13	759	Nerve - Tibial	P0DTD1	Q9NW13	0.35	interolog	both	32838362
mers	nsp5	reference	306	RBM28	Q9NW13	759	Nerve - Tibial	P0DTD1	Q9NW13	0.35	interolog	both	32838362
mers	nsp6	reference	290	RBM28	Q9NW13	759	Nerve - Tibial	P0DTD1	Q9NW13	0.35	interolog	both	32838362
mers	nsp8	reference	198	RBM28	Q9NW13	759	Nerve - Tibial	P0DTD1	Q9NW13	0.35	interolog	both	32838362
mers	nsp9	reference	113	RBM28	Q9NW13	759	Nerve - Tibial	P0DTD1	Q9NW13	0.35	interolog	both	32838362
mers	nsp10	reference	139	RBM28	Q9NW13	759	Nerve - Tibial	P0DTD1	Q9NW13	0.35	interolog	both	32838362
mers	nsp12	reference	932	RBM28	Q9NW13	759	Nerve - Tibial	P0DTD1	Q9NW13	0.35	interolog	both	32838362
mers	nsp14	reference	542	RBM28	Q9NW13	759	Nerve - Tibial	P0DTD1	Q9NW13	0.35	interolog	both	32838362
mers	nsp15	reference	346	RBM28	Q9NW13	759	Nerve - Tibial	P0DTD1	Q9NW13	0.35	interolog	both	32838362
mers	nsp16	reference	298	RBM28	Q9NW13	759	Nerve - Tibial	P0DTD1	Q9NW13	0.35	interolog	both	32838362
mers	nsp13	reference	601	RBM28	Q9NW13	759	Nerve - Tibial	P0DTD1	Q9NW13	0.35	consensus	both	32838362
mers	N	reference	422	RBM28	Q9NW13	759	Nerve - Tibial	P0DTC9	Q9NW13	0.628	interolog	both	32353859
mers	nsp5	reference	306	OS9	Q13438	667	Cells - Cultured fibroblasts	K9N7C7	Q13438	0.9919	interolog	both	33060197
mers	nsp8	reference	198	OS9	Q13438	667	Cells - Cultured fibroblasts	K9N7C7	Q13438	0.9919	interolog	both	33060197
mers	nsp10	reference	139	OS9	Q13438	667	Cells - Cultured fibroblasts	K9N7C7	Q13438	0.9919	interolog	both	33060197
mers	nsp12	reference	932	OS9	Q13438	667	Cells - Cultured fibroblasts	K9N7C7	Q13438	0.9919	interolog	both	33060197
mers	nsp14	reference	542	OS9	Q13438	667	Cells - Cultured fibroblasts	K9N7C7	Q13438	0.9919	interolog	both	33060197
mers	nsp15	reference	346	OS9	Q13438	667	Cells - Cultured fibroblasts	K9N7C7	Q13438	0.9919	interolog	both	33060197
mers	nsp16	reference	298	OS9	Q13438	667	Cells - Cultured fibroblasts	K9N7C7	Q13438	0.9919	interolog	both	33060197
mers	nsp13	reference	601	OS9	Q13438	667	Cells - Cultured fibroblasts	K9N7C7	Q13438	0.9919	interolog	both	33060197
mers	M	reference	221	ERP44	Q9BS26	406	Cells - EBV-transformed lymphocytes	P0DTC5	Q9BS26	22	interolog	both	888800000109
mers	ORF3a	reference	274	ERP44	Q9BS26	406	Cells - EBV-transformed lymphocytes	P0DTC3	Q9BS26	-	interolog	both	32838362
mers	spike	reference	1255	ERP44	Q9BS26	406	Cells - EBV-transformed lymphocytes	P0DTC2	Q9BS26	0.35	interolog	both	34099652
mers	ORF7a	reference	122	ERP44	Q9BS26	406	Cells - EBV-transformed lymphocytes	P0DTC7	Q9BS26	26	interolog	both	888800000109
